# Supplementary material for: Integrating multi-platform genomic data using hierarchical Bayesian relevance vector machines
Source: EURASIP J Bioinform Syst Biol. 2013 Jun 28;2013(1):9. doi: 10.1186/1687-4153-2013-9 (PMC3726335; doi:10.1186/1687-4153-2013-9)
Supplement: Additional file 1 — mRNA-miRNA-predicted-interactions.xlsx. Excel file containing all predicted mRNA and microRNA interactions flagged as significant in our analysis. The file is available at: http://odin.mdacc.tmc.edu/~vbaladan/Veera_Home_Page/Software_files/mRNA-miRNA-predicted-interactions.xlsx. [file 1687-4153-2013-9-S1.xlsx]

## Sheet: targetscan
genes	pvalue	beta	GeneSym	mirnas	mir_beta
4209	8.10837e-05	3.06716	MEF2D	hsa-mir-611	-0.775519
79712	0.00659871	1.29033	GTDC1	hsa-mir-611	-0.775519
4784	0.0224474	0.321584	NFIX	hsa-mir-611	-0.775519
51322	1.89748e-05	1.34386	WAC	hsa-mir-519e	-0.433982
23185	0.00043988	1.30964	LARP4B	hsa-mir-519e	-0.433982
23637	0.000490565	1.0639	RABGAP1	hsa-mir-519e	-0.433982
22863	0.00858368	0.716297	ATG14	hsa-mir-519e	-0.433982
23468	0.0154203	0.600958	CBX5	hsa-mir-519e	-0.433982
3149	0.0212222	0.631371	HMGB3	hsa-mir-519e	-0.433982
93487	0.0257669	0.784104	MAPK1IP1L	hsa-mir-519e	-0.433982
54880	0.0295784	0.46109	BCOR	hsa-mir-519e	-0.433982
2045	0.0330214	1.5547	EPHA7	hsa-mir-519e	-0.433982
54332	0.035141	0.733691	GDAP1	hsa-mir-519e	-0.433982
9423	0.0383983	1.59858	NTN1	hsa-mir-519e	-0.433982
6659	0.0392182	0.241087	SOX4	hsa-mir-519e	-0.433982
7994	0.0422819	0.693181	MYST3	hsa-mir-519e	-0.433982
10052	0.0471833	0.722118	GJC1	hsa-mir-519e	-0.433982
9444	0.0479111	0.661174	QKI	hsa-mir-519e	-0.433982
23411	0.000471949	0.964489	SIRT1	hsa-mir-487a	-0.209576
1112	0.000770833	1.37931	FOXN3	hsa-mir-487a	-0.209576
8019	0.000993123	0.807054	BRD3	hsa-mir-487a	-0.209576
91746	0.00317332	1.04193	YTHDC1	hsa-mir-487a	-0.209576
23369	0.00387523	1.15268	PUM2	hsa-mir-487a	-0.209576
64771	0.00625344	1.58782	C6orf106	hsa-mir-487a	-0.209576
8897	0.0102761	1.89719	MTMR3	hsa-mir-487a	-0.209576
10846	0.0106893	2.77563	PDE10A	hsa-mir-487a	-0.209576
152006	0.0144987	0.562333	RNF38	hsa-mir-487a	-0.209576
4763	0.0156035	0.827879	NF1	hsa-mir-487a	-0.209576
57658	0.0158105	0.764803	CALCOCO1	hsa-mir-487a	-0.209576
7029	0.0162702	0.498276	TFDP2	hsa-mir-487a	-0.209576
7150	0.0225991	0.710436	TOP1	hsa-mir-487a	-0.209576
862	0.0252787	0.54529	RUNX1T1	hsa-mir-487a	-0.209576
1859	0.0254292	2.20187	DYRK1A	hsa-mir-487a	-0.209576
5495	0.0312915	0.734569	PPM1B	hsa-mir-487a	-0.209576
55660	0.0391714	1.18131	PRPF40A	hsa-mir-487a	-0.209576
1119	0.046837	0.550993	CHKA	hsa-mir-487a	-0.209576
5930	0.0499708	0.537011	RBBP6	hsa-mir-487a	-0.209576
1979	1.09903e-05	1.23181	EIF4EBP2	hsa-mir-31	-0.202339
11198	0.000224618	0.930823	SUPT16H	hsa-mir-31	-0.202339
79585	0.00122173	1.49596	CORO7	hsa-mir-31	-0.202339
375790	0.00132852	1.33981	AGRN	hsa-mir-31	-0.202339
22929	0.00239929	0.698821	SEPHS1	hsa-mir-31	-0.202339
11183	0.00336242	0.708263	MAP4K5	hsa-mir-31	-0.202339
23401	0.00558131	1.06123	FRAT2	hsa-mir-31	-0.202339
57446	0.00656724	0.866626	NDRG3	hsa-mir-31	-0.202339
163	0.00814413	0.865676	AP2B1	hsa-mir-31	-0.202339
55662	0.00932734	1.81829	HIF1AN	hsa-mir-31	-0.202339
56252	0.010079	0.620363	YLPM1	hsa-mir-31	-0.202339
5527	0.0109537	0.895408	PPP2R5C	hsa-mir-31	-0.202339
9181	0.0116054	0.830453	ARHGEF2	hsa-mir-31	-0.202339
408	0.0129555	1.57822	ARRB1	hsa-mir-31	-0.202339
23468	0.0154203	0.600958	CBX5	hsa-mir-31	-0.202339
79616	0.020711	1.43285	CCNJL	hsa-mir-31	-0.202339
6714	0.0221072	1.01149	SRC	hsa-mir-31	-0.202339
51621	0.0223837	0.63134	KLF13	hsa-mir-31	-0.202339
55740	0.0225852	0.551422	ENAH	hsa-mir-31	-0.202339
23450	0.0295099	0.777783	SF3B3	hsa-mir-31	-0.202339
29965	0.0308022	0.591947	C16orf5	hsa-mir-31	-0.202339
81627	0.0339996	0.630484	TRMT1L	hsa-mir-31	-0.202339
55334	0.0358315	0.839775	SLC39A9	hsa-mir-31	-0.202339
5083	0.0375916	1.68106	PAX9	hsa-mir-31	-0.202339
51274	0.0396807	0.695992	KLF3	hsa-mir-31	-0.202339
27092	0.0406187	0.521986	CACNG4	hsa-mir-31	-0.202339
91782	0.0418059	0.86373	CHMP7	hsa-mir-31	-0.202339
9318	0.0422532	0.693261	COPS2	hsa-mir-31	-0.202339
23122	0.045365	0.371588	CLASP2	hsa-mir-31	-0.202339
9444	0.0479111	0.661174	QKI	hsa-mir-31	-0.202339
54619	0.0479112	0.783539	CCNJ	hsa-mir-31	-0.202339
9679	0.0487386	0.684241	FAM53B	hsa-mir-31	-0.202339
23762	0.0496332	1.40433	OSBP2	hsa-mir-31	-0.202339
23522	0.00210896	0.770585	MYST4	hsa-mir-487b	-0.154854
51222	0.00856396	0.971997	ZNF219	hsa-mir-487b	-0.154854
5818	0.00107733	4.4039	PVRL1	hsa-mir-221	-0.142177
55633	0.00123817	2.48583	TBC1D22B	hsa-mir-221	-0.142177
55704	0.00139731	0.665118	CCDC88A	hsa-mir-221	-0.142177
64864	0.00179631	0.706434	RFX7	hsa-mir-221	-0.142177
93	0.00234531	0.95053	ACVR2B	hsa-mir-221	-0.142177
10664	0.00248855	1.14936	CTCF	hsa-mir-221	-0.142177
5253	0.00302968	0.911565	PHF2	hsa-mir-221	-0.142177
91746	0.00317332	1.04193	YTHDC1	hsa-mir-221	-0.142177
22884	0.00364488	0.894433	WDR37	hsa-mir-221	-0.142177
90362	0.00503409	0.551412	FAM110B	hsa-mir-221	-0.142177
4082	0.00541374	0.645412	MARCKS	hsa-mir-221	-0.142177
23401	0.00558131	1.06123	FRAT2	hsa-mir-221	-0.142177
55167	0.00608292	0.64022	MSL2	hsa-mir-221	-0.142177
9857	0.00664743	0.942314	CEP350	hsa-mir-221	-0.142177
6938	0.00737914	0.625803	TCF12	hsa-mir-221	-0.142177
3344	0.00947191	1.21582	FOXN2	hsa-mir-221	-0.142177
23316	0.0101979	0.586911	CUX2	hsa-mir-221	-0.142177
23097	0.010238	0.873877	CDK19	hsa-mir-221	-0.142177
220988	0.0118539	0.690934	HNRNPA3	hsa-mir-221	-0.142177
54014	0.0131481	1.06986	BRWD1	hsa-mir-221	-0.142177
22846	0.0132995	0.615462	VASH1	hsa-mir-221	-0.142177
22849	0.0147216	0.997566	CPEB3	hsa-mir-221	-0.142177
8467	0.0152292	0.896938	SMARCA5	hsa-mir-221	-0.142177
79618	0.0167959	0.450317	HMBOX1	hsa-mir-221	-0.142177
2309	0.0181866	0.516949	FOXO3	hsa-mir-221	-0.142177
23361	0.0199985	0.719237	ZNF629	hsa-mir-221	-0.142177
54541	0.0200518	0.402742	DDIT4	hsa-mir-221	-0.142177
6925	0.0211274	0.535824	TCF4	hsa-mir-221	-0.142177
7159	0.0239534	0.602034	TP53BP2	hsa-mir-221	-0.142177
1859	0.0254292	2.20187	DYRK1A	hsa-mir-221	-0.142177
4801	0.027577	0.848302	NFYB	hsa-mir-221	-0.142177
2113	0.027734	1.35865	ETS1	hsa-mir-221	-0.142177
54454	0.0282077	0.685715	ATAD2B	hsa-mir-221	-0.142177
4857	0.0322781	0.370166	NOVA1	hsa-mir-221	-0.142177
5295	0.0359488	0.43788	PIK3R1	hsa-mir-221	-0.142177
58497	0.0393729	0.928535	PRUNE	hsa-mir-221	-0.142177
51274	0.0396807	0.695992	KLF3	hsa-mir-221	-0.142177
8874	0.040055	0.470721	ARHGEF7	hsa-mir-221	-0.142177
79646	0.0402787	0.768991	PANK3	hsa-mir-221	-0.142177
10238	0.0421963	0.666273	DCAF7	hsa-mir-221	-0.142177
253959	0.0444522	0.436691	RALGAPA1	hsa-mir-221	-0.142177
23126	0.0459038	0.548203	POGZ	hsa-mir-221	-0.142177
55031	0.0475277	0.584117	USP47	hsa-mir-221	-0.142177
9444	0.0479111	0.661174	QKI	hsa-mir-221	-0.142177
6655	0.000226688	1.55488	SOS2	hsa-mir-148a	-0.140966
10228	0.000348748	1.56462	STX6	hsa-mir-148a	-0.140966
92154	0.000796728	1.51028	MTSS1L	hsa-mir-148a	-0.140966
9844	0.00143226	0.448836	ELMO1	hsa-mir-148a	-0.140966
4926	0.00165603	1.02412	NUMA1	hsa-mir-148a	-0.140966
55719	0.00211464	0.911593	FAM178A	hsa-mir-148a	-0.140966
23469	0.00212248	1.05023	PHF3	hsa-mir-148a	-0.140966
93	0.00234531	0.95053	ACVR2B	hsa-mir-148a	-0.140966
8030	0.00315016	0.874254	CCDC6	hsa-mir-148a	-0.140966
91746	0.00317332	1.04193	YTHDC1	hsa-mir-148a	-0.140966
81609	0.00328202	1.02335	SNX27	hsa-mir-148a	-0.140966
80205	0.0054382	0.832732	CHD9	hsa-mir-148a	-0.140966
9149	0.00685417	2.58175	DYRK1B	hsa-mir-148a	-0.140966
22863	0.00858368	0.716297	ATG14	hsa-mir-148a	-0.140966
55662	0.00932734	1.81829	HIF1AN	hsa-mir-148a	-0.140966
5514	0.00949586	0.694835	PPP1R10	hsa-mir-148a	-0.140966
9898	0.00963629	1.41431	UBAP2L	hsa-mir-148a	-0.140966
23097	0.010238	0.873877	CDK19	hsa-mir-148a	-0.140966
51035	0.0114139	1.52756	UBXN1	hsa-mir-148a	-0.140966
3930	0.0126779	0.683862	LBR	hsa-mir-148a	-0.140966
605	0.0128357	0.520035	BCL7A	hsa-mir-148a	-0.140966
55636	0.0143615	0.377852	CHD7	hsa-mir-148a	-0.140966
152006	0.0144987	0.562333	RNF38	hsa-mir-148a	-0.140966
23468	0.0154203	0.600958	CBX5	hsa-mir-148a	-0.140966
7029	0.0162702	0.498276	TFDP2	hsa-mir-148a	-0.140966
10277	0.0163128	0.906263	UBE4B	hsa-mir-148a	-0.140966
4760	0.017048	0.305058	NEUROD1	hsa-mir-148a	-0.140966
8704	0.0172004	0.962201	B4GALT2	hsa-mir-148a	-0.140966
4684	0.0208573	0.495874	NCAM1	hsa-mir-148a	-0.140966
6925	0.0211274	0.535824	TCF4	hsa-mir-148a	-0.140966
3149	0.0212222	0.631371	HMGB3	hsa-mir-148a	-0.140966
3720	0.0221597	0.548597	JARID2	hsa-mir-148a	-0.140966
4784	0.0224474	0.321584	NFIX	hsa-mir-148a	-0.140966
862	0.0252787	0.54529	RUNX1T1	hsa-mir-148a	-0.140966
4664	0.0253119	0.959212	NAB1	hsa-mir-148a	-0.140966
1859	0.0254292	2.20187	DYRK1A	hsa-mir-148a	-0.140966
7321	0.0282463	1.03112	UBE2D1	hsa-mir-148a	-0.140966
8776	0.0291932	0.923801	MTMR1	hsa-mir-148a	-0.140966
57338	0.032198	1.52963	JPH3	hsa-mir-148a	-0.140966
4857	0.0322781	0.370166	NOVA1	hsa-mir-148a	-0.140966
1871	0.0345137	0.548996	E2F3	hsa-mir-148a	-0.140966
3068	0.0394095	0.920422	HDGF	hsa-mir-148a	-0.140966
113791	0.0398103	0.558418	PIK3IP1	hsa-mir-148a	-0.140966
4800	0.0400526	1.41928	NFYA	hsa-mir-148a	-0.140966
9868	0.0444081	0.876094	TOMM70A	hsa-mir-148a	-0.140966
5354	0.0465761	0.169841	PLP1	hsa-mir-148a	-0.140966
7468	0.0472377	0.552865	WHSC1	hsa-mir-148a	-0.140966
80853	0.0474094	0.463971	JHDM1D	hsa-mir-148a	-0.140966
55031	0.0475277	0.584117	USP47	hsa-mir-148a	-0.140966
9444	0.0479111	0.661174	QKI	hsa-mir-148a	-0.140966
6935	1.67601e-06	0.853054	ZEB1	hsa-mir-23b	-0.136914
1979	1.09903e-05	1.23181	EIF4EBP2	hsa-mir-23b	-0.136914
51322	1.89748e-05	1.34386	WAC	hsa-mir-23b	-0.136914
6732	0.000120599	1.46806	SRPK1	hsa-mir-23b	-0.136914
869	0.000121953	1.54445	CBLN1	hsa-mir-23b	-0.136914
10659	0.00017713	0.996387	CELF2	hsa-mir-23b	-0.136914
4188	0.000404374	0.99637	MDFI	hsa-mir-23b	-0.136914
80351	0.000593612	1.36078	TNKS2	hsa-mir-23b	-0.136914
4287	0.000632075	1.42193	ATXN3	hsa-mir-23b	-0.136914
23168	0.00064563	1.29637	RTF1	hsa-mir-23b	-0.136914
10428	0.000715486	1.03443	CFDP1	hsa-mir-23b	-0.136914
10023	0.000823696	1.06388	FRAT1	hsa-mir-23b	-0.136914
54805	0.00105459	1.61656	CNNM2	hsa-mir-23b	-0.136914
221037	0.00207084	0.706563	JMJD1C	hsa-mir-23b	-0.136914
23036	0.00211034	0.813193	ZNF292	hsa-mir-23b	-0.136914
27250	0.00217308	1.12463	PDCD4	hsa-mir-23b	-0.136914
93	0.00234531	0.95053	ACVR2B	hsa-mir-23b	-0.136914
10664	0.00248855	1.14936	CTCF	hsa-mir-23b	-0.136914
22982	0.00280467	0.672276	DIP2C	hsa-mir-23b	-0.136914
23271	0.00305254	0.865203	CAMSAP1L1	hsa-mir-23b	-0.136914
8030	0.00315016	0.874254	CCDC6	hsa-mir-23b	-0.136914
200424	0.00325699	1.67788	TET3	hsa-mir-23b	-0.136914
81609	0.00328202	1.02335	SNX27	hsa-mir-23b	-0.136914
22884	0.00364488	0.894433	WDR37	hsa-mir-23b	-0.136914
11165	0.00405708	0.976426	NUDT3	hsa-mir-23b	-0.136914
55906	0.00416461	0.573066	ZC4H2	hsa-mir-23b	-0.136914
3632	0.00489374	0.737424	INPP5A	hsa-mir-23b	-0.136914
6294	0.00525322	0.957614	SAFB	hsa-mir-23b	-0.136914
4082	0.00541374	0.645412	MARCKS	hsa-mir-23b	-0.136914
23401	0.00558131	1.06123	FRAT2	hsa-mir-23b	-0.136914
84726	0.00563925	0.748739	PRRC2B	hsa-mir-23b	-0.136914
55167	0.00608292	0.64022	MSL2	hsa-mir-23b	-0.136914
9857	0.00664743	0.942314	CEP350	hsa-mir-23b	-0.136914
84656	0.00667234	1.72721	GLYR1	hsa-mir-23b	-0.136914
8570	0.00695311	1.04941	KHSRP	hsa-mir-23b	-0.136914
56980	0.00706588	1.6658	PRDM10	hsa-mir-23b	-0.136914
22934	0.00750336	1.00928	RPIA	hsa-mir-23b	-0.136914
10776	0.00821146	1.07311	ARPP19	hsa-mir-23b	-0.136914
2334	0.00991021	2.87815	AFF2	hsa-mir-23b	-0.136914
23090	0.0100996	0.320719	ZNF423	hsa-mir-23b	-0.136914
81575	0.0103402	0.451692	APOLD1	hsa-mir-23b	-0.136914
3169	0.011344	0.655235	FOXA1	hsa-mir-23b	-0.136914
389677	0.0119989	0.825123	RBM12B	hsa-mir-23b	-0.136914
3930	0.0126779	0.683862	LBR	hsa-mir-23b	-0.136914
65108	0.0130101	0.410228	MARCKSL1	hsa-mir-23b	-0.136914
54014	0.0131481	1.06986	BRWD1	hsa-mir-23b	-0.136914
10762	0.0138847	1.48064	NUP50	hsa-mir-23b	-0.136914
8567	0.0142116	0.992057	MADD	hsa-mir-23b	-0.136914
55636	0.0143615	0.377852	CHD7	hsa-mir-23b	-0.136914
23468	0.0154203	0.600958	CBX5	hsa-mir-23b	-0.136914
5062	0.0157869	0.924167	PAK2	hsa-mir-23b	-0.136914
27067	0.0162709	0.68717	STAU2	hsa-mir-23b	-0.136914
9682	0.0170797	0.893946	KDM4A	hsa-mir-23b	-0.136914
6695	0.0174614	0.199275	SPOCK1	hsa-mir-23b	-0.136914
7112	0.0181031	0.504556	TMPO	hsa-mir-23b	-0.136914
1355	0.0194544	0.871208	COX15	hsa-mir-23b	-0.136914
3720	0.0221597	0.548597	JARID2	hsa-mir-23b	-0.136914
4784	0.0224474	0.321584	NFIX	hsa-mir-23b	-0.136914
55740	0.0225852	0.551422	ENAH	hsa-mir-23b	-0.136914
7150	0.0225991	0.710436	TOP1	hsa-mir-23b	-0.136914
8396	0.0239636	0.959786	PIP4K2B	hsa-mir-23b	-0.136914
56521	0.0242943	0.391865	DNAJC12	hsa-mir-23b	-0.136914
862	0.0252787	0.54529	RUNX1T1	hsa-mir-23b	-0.136914
1859	0.0254292	2.20187	DYRK1A	hsa-mir-23b	-0.136914
93487	0.0257669	0.784104	MAPK1IP1L	hsa-mir-23b	-0.136914
23248	0.0265479	0.653153	RPRD2	hsa-mir-23b	-0.136914
7321	0.0282463	1.03112	UBE2D1	hsa-mir-23b	-0.136914
8899	0.0291953	0.720388	PRPF4B	hsa-mir-23b	-0.136914
5087	0.031913	0.472238	PBX1	hsa-mir-23b	-0.136914
58517	0.0321491	0.744665	RBM25	hsa-mir-23b	-0.136914
1998	0.0327462	1.01156	ELF2	hsa-mir-23b	-0.136914
56946	0.0362415	0.942247	C11orf30	hsa-mir-23b	-0.136914
25842	0.0366182	0.505006	ASF1A	hsa-mir-23b	-0.136914
5083	0.0375916	1.68106	PAX9	hsa-mir-23b	-0.136914
1459	0.0376514	0.672963	CSNK2A2	hsa-mir-23b	-0.136914
9967	0.0377878	0.963185	THRAP3	hsa-mir-23b	-0.136914
4146	0.0385427	1.38959	MATN1	hsa-mir-23b	-0.136914
55660	0.0391714	1.18131	PRPF40A	hsa-mir-23b	-0.136914
51274	0.0396807	0.695992	KLF3	hsa-mir-23b	-0.136914
9774	0.0397312	0.740784	BCLAF1	hsa-mir-23b	-0.136914
8874	0.040055	0.470721	ARHGEF7	hsa-mir-23b	-0.136914
6585	0.0419566	0.991277	SLIT1	hsa-mir-23b	-0.136914
9788	0.0421275	0.889336	MTSS1	hsa-mir-23b	-0.136914
23054	0.0429717	0.570607	NCOA6	hsa-mir-23b	-0.136914
9448	0.0437755	0.609236	MAP4K4	hsa-mir-23b	-0.136914
4041	0.0438783	0.547011	LRP5	hsa-mir-23b	-0.136914
23122	0.045365	0.371588	CLASP2	hsa-mir-23b	-0.136914
1404	0.0454641	0.277942	HAPLN1	hsa-mir-23b	-0.136914
10904	0.0458544	0.681275	BLCAP	hsa-mir-23b	-0.136914
23126	0.0459038	0.548203	POGZ	hsa-mir-23b	-0.136914
7468	0.0472377	0.552865	WHSC1	hsa-mir-23b	-0.136914
80853	0.0474094	0.463971	JHDM1D	hsa-mir-23b	-0.136914
9667	0.0476671	0.643121	SAFB2	hsa-mir-23b	-0.136914
9444	0.0479111	0.661174	QKI	hsa-mir-23b	-0.136914
55193	0.0488002	0.560612	PBRM1	hsa-mir-23b	-0.136914
51557	0.0489279	1.9122	LGSN	hsa-mir-23b	-0.136914
55611	0.0498836	0.823848	OTUB1	hsa-mir-23b	-0.136914
10659	0.00017713	0.996387	CELF2	hsa-mir-339	-0.114115
51043	0.00205125	3.15496	ZBTB7B	hsa-mir-339	-0.114115
81609	0.00328202	1.02335	SNX27	hsa-mir-339	-0.114115
203068	0.00504258	0.719777	TUBB	hsa-mir-339	-0.114115
7392	0.00693602	1.24867	USF2	hsa-mir-339	-0.114115
7337	0.00702687	1.38323	UBE3A	hsa-mir-339	-0.114115
8897	0.0102761	1.89719	MTMR3	hsa-mir-339	-0.114115
9181	0.0116054	0.830453	ARHGEF2	hsa-mir-339	-0.114115
3178	0.0148938	1.17121	HNRNPA1	hsa-mir-339	-0.114115
9267	0.0239901	1.08027	CYTH1	hsa-mir-339	-0.114115
862	0.0252787	0.54529	RUNX1T1	hsa-mir-339	-0.114115
192683	0.0301141	0.508334	SCAMP5	hsa-mir-339	-0.114115
4857	0.0322781	0.370166	NOVA1	hsa-mir-339	-0.114115
9423	0.0383983	1.59858	NTN1	hsa-mir-339	-0.114115
22882	0.0385702	0.461999	ZHX2	hsa-mir-339	-0.114115
1741	0.0386398	1.29082	DLG3	hsa-mir-339	-0.114115
9774	0.0397312	0.740784	BCLAF1	hsa-mir-339	-0.114115
10904	0.0458544	0.681275	BLCAP	hsa-mir-339	-0.114115
23506	0.0460141	0.719183	KIAA0240	hsa-mir-339	-0.114115
26468	0.0468128	0.615572	LHX6	hsa-mir-339	-0.114115
80853	0.0474094	0.463971	JHDM1D	hsa-mir-339	-0.114115
6935	1.67601e-06	0.853054	ZEB1	hsa-mir-23a	-0.107134
1979	1.09903e-05	1.23181	EIF4EBP2	hsa-mir-23a	-0.107134
51322	1.89748e-05	1.34386	WAC	hsa-mir-23a	-0.107134
6732	0.000120599	1.46806	SRPK1	hsa-mir-23a	-0.107134
869	0.000121953	1.54445	CBLN1	hsa-mir-23a	-0.107134
10659	0.00017713	0.996387	CELF2	hsa-mir-23a	-0.107134
4188	0.000404374	0.99637	MDFI	hsa-mir-23a	-0.107134
80351	0.000593612	1.36078	TNKS2	hsa-mir-23a	-0.107134
4287	0.000632075	1.42193	ATXN3	hsa-mir-23a	-0.107134
23168	0.00064563	1.29637	RTF1	hsa-mir-23a	-0.107134
10428	0.000715486	1.03443	CFDP1	hsa-mir-23a	-0.107134
10023	0.000823696	1.06388	FRAT1	hsa-mir-23a	-0.107134
54805	0.00105459	1.61656	CNNM2	hsa-mir-23a	-0.107134
221037	0.00207084	0.706563	JMJD1C	hsa-mir-23a	-0.107134
23036	0.00211034	0.813193	ZNF292	hsa-mir-23a	-0.107134
27250	0.00217308	1.12463	PDCD4	hsa-mir-23a	-0.107134
93	0.00234531	0.95053	ACVR2B	hsa-mir-23a	-0.107134
10664	0.00248855	1.14936	CTCF	hsa-mir-23a	-0.107134
22982	0.00280467	0.672276	DIP2C	hsa-mir-23a	-0.107134
23271	0.00305254	0.865203	CAMSAP1L1	hsa-mir-23a	-0.107134
8030	0.00315016	0.874254	CCDC6	hsa-mir-23a	-0.107134
200424	0.00325699	1.67788	TET3	hsa-mir-23a	-0.107134
81609	0.00328202	1.02335	SNX27	hsa-mir-23a	-0.107134
22884	0.00364488	0.894433	WDR37	hsa-mir-23a	-0.107134
11165	0.00405708	0.976426	NUDT3	hsa-mir-23a	-0.107134
55906	0.00416461	0.573066	ZC4H2	hsa-mir-23a	-0.107134
3632	0.00489374	0.737424	INPP5A	hsa-mir-23a	-0.107134
6294	0.00525322	0.957614	SAFB	hsa-mir-23a	-0.107134
4082	0.00541374	0.645412	MARCKS	hsa-mir-23a	-0.107134
23401	0.00558131	1.06123	FRAT2	hsa-mir-23a	-0.107134
84726	0.00563925	0.748739	PRRC2B	hsa-mir-23a	-0.107134
55167	0.00608292	0.64022	MSL2	hsa-mir-23a	-0.107134
9857	0.00664743	0.942314	CEP350	hsa-mir-23a	-0.107134
84656	0.00667234	1.72721	GLYR1	hsa-mir-23a	-0.107134
8570	0.00695311	1.04941	KHSRP	hsa-mir-23a	-0.107134
56980	0.00706588	1.6658	PRDM10	hsa-mir-23a	-0.107134
22934	0.00750336	1.00928	RPIA	hsa-mir-23a	-0.107134
10776	0.00821146	1.07311	ARPP19	hsa-mir-23a	-0.107134
2334	0.00991021	2.87815	AFF2	hsa-mir-23a	-0.107134
23090	0.0100996	0.320719	ZNF423	hsa-mir-23a	-0.107134
81575	0.0103402	0.451692	APOLD1	hsa-mir-23a	-0.107134
3169	0.011344	0.655235	FOXA1	hsa-mir-23a	-0.107134
389677	0.0119989	0.825123	RBM12B	hsa-mir-23a	-0.107134
3930	0.0126779	0.683862	LBR	hsa-mir-23a	-0.107134
65108	0.0130101	0.410228	MARCKSL1	hsa-mir-23a	-0.107134
54014	0.0131481	1.06986	BRWD1	hsa-mir-23a	-0.107134
10762	0.0138847	1.48064	NUP50	hsa-mir-23a	-0.107134
8567	0.0142116	0.992057	MADD	hsa-mir-23a	-0.107134
55636	0.0143615	0.377852	CHD7	hsa-mir-23a	-0.107134
23468	0.0154203	0.600958	CBX5	hsa-mir-23a	-0.107134
5062	0.0157869	0.924167	PAK2	hsa-mir-23a	-0.107134
27067	0.0162709	0.68717	STAU2	hsa-mir-23a	-0.107134
9682	0.0170797	0.893946	KDM4A	hsa-mir-23a	-0.107134
6695	0.0174614	0.199275	SPOCK1	hsa-mir-23a	-0.107134
7112	0.0181031	0.504556	TMPO	hsa-mir-23a	-0.107134
1355	0.0194544	0.871208	COX15	hsa-mir-23a	-0.107134
3720	0.0221597	0.548597	JARID2	hsa-mir-23a	-0.107134
4784	0.0224474	0.321584	NFIX	hsa-mir-23a	-0.107134
55740	0.0225852	0.551422	ENAH	hsa-mir-23a	-0.107134
7150	0.0225991	0.710436	TOP1	hsa-mir-23a	-0.107134
8396	0.0239636	0.959786	PIP4K2B	hsa-mir-23a	-0.107134
56521	0.0242943	0.391865	DNAJC12	hsa-mir-23a	-0.107134
862	0.0252787	0.54529	RUNX1T1	hsa-mir-23a	-0.107134
1859	0.0254292	2.20187	DYRK1A	hsa-mir-23a	-0.107134
93487	0.0257669	0.784104	MAPK1IP1L	hsa-mir-23a	-0.107134
23248	0.0265479	0.653153	RPRD2	hsa-mir-23a	-0.107134
7321	0.0282463	1.03112	UBE2D1	hsa-mir-23a	-0.107134
8899	0.0291953	0.720388	PRPF4B	hsa-mir-23a	-0.107134
5087	0.031913	0.472238	PBX1	hsa-mir-23a	-0.107134
58517	0.0321491	0.744665	RBM25	hsa-mir-23a	-0.107134
1998	0.0327462	1.01156	ELF2	hsa-mir-23a	-0.107134
56946	0.0362415	0.942247	C11orf30	hsa-mir-23a	-0.107134
25842	0.0366182	0.505006	ASF1A	hsa-mir-23a	-0.107134
5083	0.0375916	1.68106	PAX9	hsa-mir-23a	-0.107134
1459	0.0376514	0.672963	CSNK2A2	hsa-mir-23a	-0.107134
9967	0.0377878	0.963185	THRAP3	hsa-mir-23a	-0.107134
4146	0.0385427	1.38959	MATN1	hsa-mir-23a	-0.107134
55660	0.0391714	1.18131	PRPF40A	hsa-mir-23a	-0.107134
51274	0.0396807	0.695992	KLF3	hsa-mir-23a	-0.107134
9774	0.0397312	0.740784	BCLAF1	hsa-mir-23a	-0.107134
8874	0.040055	0.470721	ARHGEF7	hsa-mir-23a	-0.107134
6585	0.0419566	0.991277	SLIT1	hsa-mir-23a	-0.107134
9788	0.0421275	0.889336	MTSS1	hsa-mir-23a	-0.107134
23054	0.0429717	0.570607	NCOA6	hsa-mir-23a	-0.107134
9448	0.0437755	0.609236	MAP4K4	hsa-mir-23a	-0.107134
4041	0.0438783	0.547011	LRP5	hsa-mir-23a	-0.107134
23122	0.045365	0.371588	CLASP2	hsa-mir-23a	-0.107134
1404	0.0454641	0.277942	HAPLN1	hsa-mir-23a	-0.107134
10904	0.0458544	0.681275	BLCAP	hsa-mir-23a	-0.107134
23126	0.0459038	0.548203	POGZ	hsa-mir-23a	-0.107134
7468	0.0472377	0.552865	WHSC1	hsa-mir-23a	-0.107134
80853	0.0474094	0.463971	JHDM1D	hsa-mir-23a	-0.107134
9667	0.0476671	0.643121	SAFB2	hsa-mir-23a	-0.107134
9444	0.0479111	0.661174	QKI	hsa-mir-23a	-0.107134
55193	0.0488002	0.560612	PBRM1	hsa-mir-23a	-0.107134
51557	0.0489279	1.9122	LGSN	hsa-mir-23a	-0.107134
55611	0.0498836	0.823848	OTUB1	hsa-mir-23a	-0.107134
5818	0.00107733	4.4039	PVRL1	hsa-mir-222	-0.104651
55633	0.00123817	2.48583	TBC1D22B	hsa-mir-222	-0.104651
55704	0.00139731	0.665118	CCDC88A	hsa-mir-222	-0.104651
64864	0.00179631	0.706434	RFX7	hsa-mir-222	-0.104651
93	0.00234531	0.95053	ACVR2B	hsa-mir-222	-0.104651
10664	0.00248855	1.14936	CTCF	hsa-mir-222	-0.104651
5253	0.00302968	0.911565	PHF2	hsa-mir-222	-0.104651
91746	0.00317332	1.04193	YTHDC1	hsa-mir-222	-0.104651
22884	0.00364488	0.894433	WDR37	hsa-mir-222	-0.104651
90362	0.00503409	0.551412	FAM110B	hsa-mir-222	-0.104651
4082	0.00541374	0.645412	MARCKS	hsa-mir-222	-0.104651
23401	0.00558131	1.06123	FRAT2	hsa-mir-222	-0.104651
55167	0.00608292	0.64022	MSL2	hsa-mir-222	-0.104651
9857	0.00664743	0.942314	CEP350	hsa-mir-222	-0.104651
6938	0.00737914	0.625803	TCF12	hsa-mir-222	-0.104651
3344	0.00947191	1.21582	FOXN2	hsa-mir-222	-0.104651
23316	0.0101979	0.586911	CUX2	hsa-mir-222	-0.104651
23097	0.010238	0.873877	CDK19	hsa-mir-222	-0.104651
220988	0.0118539	0.690934	HNRNPA3	hsa-mir-222	-0.104651
54014	0.0131481	1.06986	BRWD1	hsa-mir-222	-0.104651
22846	0.0132995	0.615462	VASH1	hsa-mir-222	-0.104651
22849	0.0147216	0.997566	CPEB3	hsa-mir-222	-0.104651
8467	0.0152292	0.896938	SMARCA5	hsa-mir-222	-0.104651
79618	0.0167959	0.450317	HMBOX1	hsa-mir-222	-0.104651
2309	0.0181866	0.516949	FOXO3	hsa-mir-222	-0.104651
23361	0.0199985	0.719237	ZNF629	hsa-mir-222	-0.104651
54541	0.0200518	0.402742	DDIT4	hsa-mir-222	-0.104651
6925	0.0211274	0.535824	TCF4	hsa-mir-222	-0.104651
7159	0.0239534	0.602034	TP53BP2	hsa-mir-222	-0.104651
1859	0.0254292	2.20187	DYRK1A	hsa-mir-222	-0.104651
4801	0.027577	0.848302	NFYB	hsa-mir-222	-0.104651
2113	0.027734	1.35865	ETS1	hsa-mir-222	-0.104651
54454	0.0282077	0.685715	ATAD2B	hsa-mir-222	-0.104651
4857	0.0322781	0.370166	NOVA1	hsa-mir-222	-0.104651
5295	0.0359488	0.43788	PIK3R1	hsa-mir-222	-0.104651
58497	0.0393729	0.928535	PRUNE	hsa-mir-222	-0.104651
51274	0.0396807	0.695992	KLF3	hsa-mir-222	-0.104651
8874	0.040055	0.470721	ARHGEF7	hsa-mir-222	-0.104651
79646	0.0402787	0.768991	PANK3	hsa-mir-222	-0.104651
10238	0.0421963	0.666273	DCAF7	hsa-mir-222	-0.104651
253959	0.0444522	0.436691	RALGAPA1	hsa-mir-222	-0.104651
23126	0.0459038	0.548203	POGZ	hsa-mir-222	-0.104651
55031	0.0475277	0.584117	USP47	hsa-mir-222	-0.104651
9444	0.0479111	0.661174	QKI	hsa-mir-222	-0.104651
51322	1.89748e-05	1.34386	WAC	hsa-mir-29a	-0.102708
23060	2.80107e-05	2.01469	ZNF609	hsa-mir-29a	-0.102708
116138	0.000117555	1.30809	KLHDC3	hsa-mir-29a	-0.102708
10659	0.00017713	0.996387	CELF2	hsa-mir-29a	-0.102708
63894	0.000373895	1.31756	VIPAR	hsa-mir-29a	-0.102708
80742	0.000395776	0.731921	PRR3	hsa-mir-29a	-0.102708
23185	0.00043988	1.30964	LARP4B	hsa-mir-29a	-0.102708
1112	0.000770833	1.37931	FOXN3	hsa-mir-29a	-0.102708
92154	0.000796728	1.51028	MTSS1L	hsa-mir-29a	-0.102708
8019	0.000993123	0.807054	BRD3	hsa-mir-29a	-0.102708
8031	0.000998243	1.19908	NCOA4	hsa-mir-29a	-0.102708
5818	0.00107733	4.4039	PVRL1	hsa-mir-29a	-0.102708
4150	0.00115384	1.25468	MAZ	hsa-mir-29a	-0.102708
55704	0.00139731	0.665118	CCDC88A	hsa-mir-29a	-0.102708
64864	0.00179631	0.706434	RFX7	hsa-mir-29a	-0.102708
3799	0.00182771	0.944849	KIF5B	hsa-mir-29a	-0.102708
3688	0.00275618	2.53769	ITGB1	hsa-mir-29a	-0.102708
22982	0.00280467	0.672276	DIP2C	hsa-mir-29a	-0.102708
23271	0.00305254	0.865203	CAMSAP1L1	hsa-mir-29a	-0.102708
200424	0.00325699	1.67788	TET3	hsa-mir-29a	-0.102708
7343	0.00414492	0.989192	UBTF	hsa-mir-29a	-0.102708
55906	0.00416461	0.573066	ZC4H2	hsa-mir-29a	-0.102708
57118	0.00488062	0.991745	CAMK1D	hsa-mir-29a	-0.102708
23401	0.00558131	1.06123	FRAT2	hsa-mir-29a	-0.102708
2074	0.00812659	1.82695	ERCC6	hsa-mir-29a	-0.102708
10776	0.00821146	1.07311	ARPP19	hsa-mir-29a	-0.102708
22863	0.00858368	0.716297	ATG14	hsa-mir-29a	-0.102708
147912	0.00885806	2.88334	SIX5	hsa-mir-29a	-0.102708
11100	0.00887745	0.799826	HNRNPUL1	hsa-mir-29a	-0.102708
79570	0.00933735	0.661692	NKAIN1	hsa-mir-29a	-0.102708
9869	0.00996278	1.09483	SETDB1	hsa-mir-29a	-0.102708
79829	0.0103612	0.766962	NAA40	hsa-mir-29a	-0.102708
57178	0.0107513	0.631331	ZMIZ1	hsa-mir-29a	-0.102708
55526	0.0116636	0.736321	DHTKD1	hsa-mir-29a	-0.102708
79869	0.0118777	0.757007	CPSF7	hsa-mir-29a	-0.102708
56895	0.0123828	0.819118	AGPAT4	hsa-mir-29a	-0.102708
9337	0.0126136	0.777736	CNOT8	hsa-mir-29a	-0.102708
400506	0.0126411	0.737373	C16orf88	hsa-mir-29a	-0.102708
605	0.0128357	0.520035	BCL7A	hsa-mir-29a	-0.102708
408	0.0129555	1.57822	ARRB1	hsa-mir-29a	-0.102708
54014	0.0131481	1.06986	BRWD1	hsa-mir-29a	-0.102708
22846	0.0132995	0.615462	VASH1	hsa-mir-29a	-0.102708
55108	0.0137039	1.08184	BSDC1	hsa-mir-29a	-0.102708
9925	0.014718	0.622488	ZBTB5	hsa-mir-29a	-0.102708
22849	0.0147216	0.997566	CPEB3	hsa-mir-29a	-0.102708
5064	0.0149934	0.515737	PALM	hsa-mir-29a	-0.102708
23468	0.0154203	0.600958	CBX5	hsa-mir-29a	-0.102708
642	0.015496	0.618401	BLMH	hsa-mir-29a	-0.102708
7528	0.0173292	1.12345	YY1	hsa-mir-29a	-0.102708
2309	0.0181866	0.516949	FOXO3	hsa-mir-29a	-0.102708
51133	0.0186343	0.657976	KCTD3	hsa-mir-29a	-0.102708
51317	0.0198269	0.701676	PHF21A	hsa-mir-29a	-0.102708
41	0.0200796	0.465344	ACCN2	hsa-mir-29a	-0.102708
23177	0.020152	0.645935	CEP68	hsa-mir-29a	-0.102708
55922	0.0214417	0.863356	NKRF	hsa-mir-29a	-0.102708
23030	0.0219352	0.654912	KDM4B	hsa-mir-29a	-0.102708
3720	0.0221597	0.548597	JARID2	hsa-mir-29a	-0.102708
51111	0.0222356	0.516122	SUV420H1	hsa-mir-29a	-0.102708
4784	0.0224474	0.321584	NFIX	hsa-mir-29a	-0.102708
55740	0.0225852	0.551422	ENAH	hsa-mir-29a	-0.102708
1196	0.0240737	0.717019	CLK2	hsa-mir-29a	-0.102708
862	0.0252787	0.54529	RUNX1T1	hsa-mir-29a	-0.102708
81619	0.0264801	0.718498	TSPAN14	hsa-mir-29a	-0.102708
55190	0.0277149	0.347127	NUDT11	hsa-mir-29a	-0.102708
54454	0.0282077	0.685715	ATAD2B	hsa-mir-29a	-0.102708
54207	0.0282224	0.480942	KCNK10	hsa-mir-29a	-0.102708
6666	0.0282515	0.725965	SOX12	hsa-mir-29a	-0.102708
10735	0.0293208	0.523653	STAG2	hsa-mir-29a	-0.102708
222658	0.0298436	0.617204	KCTD20	hsa-mir-29a	-0.102708
192683	0.0301141	0.508334	SCAMP5	hsa-mir-29a	-0.102708
5155	0.0313835	1.37341	PDGFB	hsa-mir-29a	-0.102708
9203	0.0317618	0.915418	ZMYM3	hsa-mir-29a	-0.102708
1998	0.0327462	1.01156	ELF2	hsa-mir-29a	-0.102708
473	0.0344817	1.41348	RERE	hsa-mir-29a	-0.102708
7511	0.0346092	0.697882	XPNPEP1	hsa-mir-29a	-0.102708
55691	0.0357275	0.419291	FRMD4A	hsa-mir-29a	-0.102708
55334	0.0358315	0.839775	SLC39A9	hsa-mir-29a	-0.102708
5295	0.0359488	0.43788	PIK3R1	hsa-mir-29a	-0.102708
56946	0.0362415	0.942247	C11orf30	hsa-mir-29a	-0.102708
55660	0.0391714	1.18131	PRPF40A	hsa-mir-29a	-0.102708
753	0.039247	0.732917	C18orf1	hsa-mir-29a	-0.102708
3068	0.0394095	0.920422	HDGF	hsa-mir-29a	-0.102708
3339	0.0400279	0.80014	HSPG2	hsa-mir-29a	-0.102708
79140	0.0402909	0.477709	CCDC28B	hsa-mir-29a	-0.102708
27092	0.0406187	0.521986	CACNG4	hsa-mir-29a	-0.102708
1373	0.0411916	0.437094	CPS1	hsa-mir-29a	-0.102708
8501	0.0421768	1.07381	SLC43A1	hsa-mir-29a	-0.102708
10238	0.0421963	0.666273	DCAF7	hsa-mir-29a	-0.102708
9448	0.0437755	0.609236	MAP4K4	hsa-mir-29a	-0.102708
51155	0.0438473	0.362335	HN1	hsa-mir-29a	-0.102708
1404	0.0454641	0.277942	HAPLN1	hsa-mir-29a	-0.102708
80153	0.0462006	0.954465	EDC3	hsa-mir-29a	-0.102708
5354	0.0465761	0.169841	PLP1	hsa-mir-29a	-0.102708
9444	0.0479111	0.661174	QKI	hsa-mir-29a	-0.102708
54619	0.0479112	0.783539	CCNJ	hsa-mir-29a	-0.102708
4678	0.0493461	0.426281	NASP	hsa-mir-29a	-0.102708
10659	0.00017713	0.996387	CELF2	hsa-mir-146b	-0.099658
23637	0.000490565	1.0639	RABGAP1	hsa-mir-146b	-0.099658
10367	0.00265326	0.754432	CBARA1	hsa-mir-146b	-0.099658
8030	0.00315016	0.874254	CCDC6	hsa-mir-146b	-0.099658
3633	0.00559566	1.97221	INPP5B	hsa-mir-146b	-0.099658
11189	0.00619842	2.12813	CELF3	hsa-mir-146b	-0.099658
55662	0.00932734	1.81829	HIF1AN	hsa-mir-146b	-0.099658
56252	0.010079	0.620363	YLPM1	hsa-mir-146b	-0.099658
1271	0.0113777	1.3127	CNTFR	hsa-mir-146b	-0.099658
5894	0.0113795	0.997139	RAF1	hsa-mir-146b	-0.099658
2794	0.0133266	1.09519	GNL1	hsa-mir-146b	-0.099658
4137	0.0149381	0.357023	MAPT	hsa-mir-146b	-0.099658
8467	0.0152292	0.896938	SMARCA5	hsa-mir-146b	-0.099658
3184	0.0168123	0.793721	HNRNPD	hsa-mir-146b	-0.099658
23049	0.0174578	0.856348	SMG1	hsa-mir-146b	-0.099658
9960	0.0175667	0.713589	USP3	hsa-mir-146b	-0.099658
4784	0.0224474	0.321584	NFIX	hsa-mir-146b	-0.099658
862	0.0252787	0.54529	RUNX1T1	hsa-mir-146b	-0.099658
79269	0.0253562	0.549061	DCAF10	hsa-mir-146b	-0.099658
55671	0.0272996	0.586741	SMEK1	hsa-mir-146b	-0.099658
3797	0.0298165	0.580385	KIF3C	hsa-mir-146b	-0.099658
4857	0.0322781	0.370166	NOVA1	hsa-mir-146b	-0.099658
646	0.033164	1.63817	BNC1	hsa-mir-146b	-0.099658
23174	0.0381041	0.763758	ZCCHC14	hsa-mir-146b	-0.099658
55660	0.0391714	1.18131	PRPF40A	hsa-mir-146b	-0.099658
10238	0.0421963	0.666273	DCAF7	hsa-mir-146b	-0.099658
9699	0.0429398	0.479109	RIMS2	hsa-mir-146b	-0.099658
1404	0.0454641	0.277942	HAPLN1	hsa-mir-146b	-0.099658
10904	0.0458544	0.681275	BLCAP	hsa-mir-146b	-0.099658
7411	0.04719	0.797742	VBP1	hsa-mir-146b	-0.099658
55031	0.0475277	0.584117	USP47	hsa-mir-146b	-0.099658
9444	0.0479111	0.661174	QKI	hsa-mir-146b	-0.099658
54619	0.0479112	0.783539	CCNJ	hsa-mir-146b	-0.099658
51322	1.89748e-05	1.34386	WAC	hsa-mir-34b	-0.088692
10659	0.00017713	0.996387	CELF2	hsa-mir-34b	-0.088692
8030	0.00315016	0.874254	CCDC6	hsa-mir-34b	-0.088692
10128	0.00318401	1.29993	LRPPRC	hsa-mir-34b	-0.088692
23369	0.00387523	1.15268	PUM2	hsa-mir-34b	-0.088692
9739	0.00535694	1.554	SETD1A	hsa-mir-34b	-0.088692
4082	0.00541374	0.645412	MARCKS	hsa-mir-34b	-0.088692
80205	0.0054382	0.832732	CHD9	hsa-mir-34b	-0.088692
6712	0.00698282	1.32862	SPTBN2	hsa-mir-34b	-0.088692
6877	0.00765491	0.604088	TAF5	hsa-mir-34b	-0.088692
55662	0.00932734	1.81829	HIF1AN	hsa-mir-34b	-0.088692
23090	0.0100996	0.320719	ZNF423	hsa-mir-34b	-0.088692
408	0.0129555	1.57822	ARRB1	hsa-mir-34b	-0.088692
10762	0.0138847	1.48064	NUP50	hsa-mir-34b	-0.088692
22849	0.0147216	0.997566	CPEB3	hsa-mir-34b	-0.088692
23049	0.0174578	0.856348	SMG1	hsa-mir-34b	-0.088692
55275	0.0184939	1.71026	VPS53	hsa-mir-34b	-0.088692
51317	0.0198269	0.701676	PHF21A	hsa-mir-34b	-0.088692
23229	0.022038	0.599616	ARHGEF9	hsa-mir-34b	-0.088692
79269	0.0253562	0.549061	DCAF10	hsa-mir-34b	-0.088692
5155	0.0313835	1.37341	PDGFB	hsa-mir-34b	-0.088692
11231	0.0369431	0.762996	SEC63	hsa-mir-34b	-0.088692
4133	0.0396618	0.277036	MAP2	hsa-mir-34b	-0.088692
1660	0.0455005	0.678675	DHX9	hsa-mir-34b	-0.088692
9444	0.0479111	0.661174	QKI	hsa-mir-34b	-0.088692
55193	0.0488002	0.560612	PBRM1	hsa-mir-34b	-0.088692
51557	0.0489279	1.9122	LGSN	hsa-mir-34b	-0.088692
1979	1.09903e-05	1.23181	EIF4EBP2	hsa-mir-21	-0.084815
27250	0.00217308	1.12463	PDCD4	hsa-mir-21	-0.084815
5046	0.00250527	2.22679	PCSK6	hsa-mir-21	-0.084815
10210	0.00287324	0.829957	TOPORS	hsa-mir-21	-0.084815
7381	0.00309954	1.17512	UQCRB	hsa-mir-21	-0.084815
51309	0.00470328	0.924793	ARMCX1	hsa-mir-21	-0.084815
84656	0.00667234	1.72721	GLYR1	hsa-mir-21	-0.084815
5727	0.00674474	0.776153	PTCH1	hsa-mir-21	-0.084815
1271	0.0113777	1.3127	CNTFR	hsa-mir-21	-0.084815
605	0.0128357	0.520035	BCL7A	hsa-mir-21	-0.084815
54014	0.0131481	1.06986	BRWD1	hsa-mir-21	-0.084815
55636	0.0143615	0.377852	CHD7	hsa-mir-21	-0.084815
22849	0.0147216	0.997566	CPEB3	hsa-mir-21	-0.084815
5870	0.0147787	1.17197	RAB6A	hsa-mir-21	-0.084815
8658	0.0175482	0.765405	TNKS	hsa-mir-21	-0.084815
23177	0.020152	0.645935	CEP68	hsa-mir-21	-0.084815
3516	0.0212389	0.639566	RBPJ	hsa-mir-21	-0.084815
6046	0.0252205	0.789597	BRD2	hsa-mir-21	-0.084815
54207	0.0282224	0.480942	KCNK10	hsa-mir-21	-0.084815
8899	0.0291953	0.720388	PRPF4B	hsa-mir-21	-0.084815
10735	0.0293208	0.523653	STAG2	hsa-mir-21	-0.084815
1236	0.0298543	1.39603	CCR7	hsa-mir-21	-0.084815
1998	0.0327462	1.01156	ELF2	hsa-mir-21	-0.084815
5295	0.0359488	0.43788	PIK3R1	hsa-mir-21	-0.084815
25842	0.0366182	0.505006	ASF1A	hsa-mir-21	-0.084815
51274	0.0396807	0.695992	KLF3	hsa-mir-21	-0.084815
10238	0.0421963	0.666273	DCAF7	hsa-mir-21	-0.084815
80853	0.0474094	0.463971	JHDM1D	hsa-mir-21	-0.084815
55193	0.0488002	0.560612	PBRM1	hsa-mir-21	-0.084815
6732	0.000120599	1.46806	SRPK1	hsa-mir-149	-0.0812172
10228	0.000348748	1.56462	STX6	hsa-mir-149	-0.0812172
5818	0.00107733	4.4039	PVRL1	hsa-mir-149	-0.0812172
1742	0.00110359	1.8993	DLG4	hsa-mir-149	-0.0812172
55633	0.00123817	2.48583	TBC1D22B	hsa-mir-149	-0.0812172
8030	0.00315016	0.874254	CCDC6	hsa-mir-149	-0.0812172
200424	0.00325699	1.67788	TET3	hsa-mir-149	-0.0812172
57715	0.00482088	1.2597	SEMA4G	hsa-mir-149	-0.0812172
55222	0.005587	1.01495	LRRC20	hsa-mir-149	-0.0812172
7203	0.0062877	0.9895	CCT3	hsa-mir-149	-0.0812172
6938	0.00737914	0.625803	TCF12	hsa-mir-149	-0.0812172
2334	0.00991021	2.87815	AFF2	hsa-mir-149	-0.0812172
9986	0.0101119	1.30868	RCE1	hsa-mir-149	-0.0812172
8897	0.0102761	1.89719	MTMR3	hsa-mir-149	-0.0812172
4841	0.0104162	0.653357	NONO	hsa-mir-149	-0.0812172
3169	0.011344	0.655235	FOXA1	hsa-mir-149	-0.0812172
9627	0.0125995	0.323853	SNCAIP	hsa-mir-149	-0.0812172
65108	0.0130101	0.410228	MARCKSL1	hsa-mir-149	-0.0812172
10014	0.0132939	0.7111	HDAC5	hsa-mir-149	-0.0812172
3178	0.0148938	1.17121	HNRNPA1	hsa-mir-149	-0.0812172
23468	0.0154203	0.600958	CBX5	hsa-mir-149	-0.0812172
8658	0.0175482	0.765405	TNKS	hsa-mir-149	-0.0812172
64779	0.0196328	1.4177	MTHFSD	hsa-mir-149	-0.0812172
51317	0.0198269	0.701676	PHF21A	hsa-mir-149	-0.0812172
6714	0.0221072	1.01149	SRC	hsa-mir-149	-0.0812172
8000	0.0224303	1.39259	PSCA	hsa-mir-149	-0.0812172
4784	0.0224474	0.321584	NFIX	hsa-mir-149	-0.0812172
7150	0.0225991	0.710436	TOP1	hsa-mir-149	-0.0812172
60685	0.0228773	0.901091	ZFAND3	hsa-mir-149	-0.0812172
2892	0.0237107	0.307215	GRIA3	hsa-mir-149	-0.0812172
8396	0.0239636	0.959786	PIP4K2B	hsa-mir-149	-0.0812172
81619	0.0264801	0.718498	TSPAN14	hsa-mir-149	-0.0812172
6468	0.0310695	0.564884	FBXW4	hsa-mir-149	-0.0812172
23187	0.0333163	0.850032	PHLDB1	hsa-mir-149	-0.0812172
9632	0.0343711	0.586399	SEC24C	hsa-mir-149	-0.0812172
1741	0.0386398	1.29082	DLG3	hsa-mir-149	-0.0812172
10983	0.0397705	1.06159	CCNI	hsa-mir-149	-0.0812172
27092	0.0406187	0.521986	CACNG4	hsa-mir-149	-0.0812172
91782	0.0418059	0.86373	CHMP7	hsa-mir-149	-0.0812172
8405	0.0445424	0.765031	SPOP	hsa-mir-149	-0.0812172
2131	0.0450595	0.574418	EXT1	hsa-mir-149	-0.0812172
116138	0.000117555	1.30809	KLHDC3	hsa-mir-34a	-0.0807792
23168	0.00064563	1.29637	RTF1	hsa-mir-34a	-0.0807792
1112	0.000770833	1.37931	FOXN3	hsa-mir-34a	-0.0807792
5818	0.00107733	4.4039	PVRL1	hsa-mir-34a	-0.0807792
51742	0.00110158	1.10269	ARID4B	hsa-mir-34a	-0.0807792
4150	0.00115384	1.25468	MAZ	hsa-mir-34a	-0.0807792
5926	0.0013886	1.16866	ARID4A	hsa-mir-34a	-0.0807792
55704	0.00139731	0.665118	CCDC88A	hsa-mir-34a	-0.0807792
221037	0.00207084	0.706563	JMJD1C	hsa-mir-34a	-0.0807792
53616	0.00215161	2.08373	ADAM22	hsa-mir-34a	-0.0807792
27250	0.00217308	1.12463	PDCD4	hsa-mir-34a	-0.0807792
93	0.00234531	0.95053	ACVR2B	hsa-mir-34a	-0.0807792
9472	0.00289474	1.27779	AKAP6	hsa-mir-34a	-0.0807792
91746	0.00317332	1.04193	YTHDC1	hsa-mir-34a	-0.0807792
22884	0.00364488	0.894433	WDR37	hsa-mir-34a	-0.0807792
55167	0.00608292	0.64022	MSL2	hsa-mir-34a	-0.0807792
11189	0.00619842	2.12813	CELF3	hsa-mir-34a	-0.0807792
6938	0.00737914	0.625803	TCF12	hsa-mir-34a	-0.0807792
6877	0.00765491	0.604088	TAF5	hsa-mir-34a	-0.0807792
10776	0.00821146	1.07311	ARPP19	hsa-mir-34a	-0.0807792
2101	0.00821736	1.9954	ESRRA	hsa-mir-34a	-0.0807792
3344	0.00947191	1.21582	FOXN2	hsa-mir-34a	-0.0807792
5514	0.00949586	0.694835	PPP1R10	hsa-mir-34a	-0.0807792
2334	0.00991021	2.87815	AFF2	hsa-mir-34a	-0.0807792
8125	0.0120415	0.515825	ANP32A	hsa-mir-34a	-0.0807792
65108	0.0130101	0.410228	MARCKSL1	hsa-mir-34a	-0.0807792
7161	0.0143904	2.1498	TP73	hsa-mir-34a	-0.0807792
119	0.0149089	0.692122	ADD2	hsa-mir-34a	-0.0807792
4137	0.0149381	0.357023	MAPT	hsa-mir-34a	-0.0807792
7029	0.0162702	0.498276	TFDP2	hsa-mir-34a	-0.0807792
8704	0.0172004	0.962201	B4GALT2	hsa-mir-34a	-0.0807792
7528	0.0173292	1.12345	YY1	hsa-mir-34a	-0.0807792
8658	0.0175482	0.765405	TNKS	hsa-mir-34a	-0.0807792
79616	0.020711	1.43285	CCNJL	hsa-mir-34a	-0.0807792
6714	0.0221072	1.01149	SRC	hsa-mir-34a	-0.0807792
5900	0.0259014	0.48292	RALGDS	hsa-mir-34a	-0.0807792
81619	0.0264801	0.718498	TSPAN14	hsa-mir-34a	-0.0807792
29965	0.0308022	0.591947	C16orf5	hsa-mir-34a	-0.0807792
55785	0.0309018	0.949367	FGD6	hsa-mir-34a	-0.0807792
57338	0.032198	1.52963	JPH3	hsa-mir-34a	-0.0807792
1871	0.0345137	0.548996	E2F3	hsa-mir-34a	-0.0807792
55691	0.0357275	0.419291	FRMD4A	hsa-mir-34a	-0.0807792
6659	0.0392182	0.241087	SOX4	hsa-mir-34a	-0.0807792
78997	0.040362	0.337324	GDAP1L1	hsa-mir-34a	-0.0807792
91782	0.0418059	0.86373	CHMP7	hsa-mir-34a	-0.0807792
10238	0.0421963	0.666273	DCAF7	hsa-mir-34a	-0.0807792
10121	0.0435931	0.621705	ACTR1A	hsa-mir-34a	-0.0807792
9448	0.0437755	0.609236	MAP4K4	hsa-mir-34a	-0.0807792
64708	0.0452419	0.670234	COPS7B	hsa-mir-34a	-0.0807792
23126	0.0459038	0.548203	POGZ	hsa-mir-34a	-0.0807792
80853	0.0474094	0.463971	JHDM1D	hsa-mir-34a	-0.0807792
5355	0.00102911	-0.391822	PLP2	hsa-mir-765	0.0948446
8082	0.00173053	-0.500772	SSPN	hsa-mir-765	0.0948446
4478	0.00407878	-0.528755	MSN	hsa-mir-765	0.0948446
25907	0.015538	-0.299891	TMEM158	hsa-mir-765	0.0948446
9456	0.0158231	-0.480533	HOMER1	hsa-mir-765	0.0948446
64418	0.000403318	-0.822464	TMEM168	hsa-mir-20a	0.106664
8324	0.000572628	-0.417522	FZD7	hsa-mir-20a	0.106664
4141	0.00101273	-0.65037	MARS	hsa-mir-20a	0.106664
11334	0.00183176	-1.32264	TUSC2	hsa-mir-20a	0.106664
79365	0.00253179	-0.432432	BHLHE41	hsa-mir-20a	0.106664
6049	0.00342911	-1.10456	RNF6	hsa-mir-20a	0.106664
6781	0.00421299	-0.436444	STC1	hsa-mir-20a	0.106664
79443	0.00428816	-0.668964	FYCO1	hsa-mir-20a	0.106664
19	0.0047403	-0.480297	ABCA1	hsa-mir-20a	0.106664
5066	0.00493614	-0.656993	PAM	hsa-mir-20a	0.106664
4293	0.00535905	-2.62035	MAP3K9	hsa-mir-20a	0.106664
3576	0.00622526	-0.23244	IL8	hsa-mir-20a	0.106664
65981	0.00643047	-0.529436	CAPRIN2	hsa-mir-20a	0.106664
79901	0.00692997	-0.393249	CYBRD1	hsa-mir-20a	0.106664
2799	0.00734748	-0.680992	GNS	hsa-mir-20a	0.106664
116496	0.00750658	-0.337505	FAM129A	hsa-mir-20a	0.106664
1948	0.00902922	-0.396632	EFNB2	hsa-mir-20a	0.106664
5744	0.00908653	-0.846108	PTHLH	hsa-mir-20a	0.106664
4189	0.0122124	-0.595828	DNAJB9	hsa-mir-20a	0.106664
7009	0.0128062	-1.07077	TMBIM6	hsa-mir-20a	0.106664
28962	0.0128498	-0.653065	OSTM1	hsa-mir-20a	0.106664
64778	0.013081	-0.462835	FNDC3B	hsa-mir-20a	0.106664
10123	0.015276	-0.419633	ARL4C	hsa-mir-20a	0.106664
9547	0.0189812	-0.149125	CXCL14	hsa-mir-20a	0.106664
9653	0.0205371	-0.744617	HS2ST1	hsa-mir-20a	0.106664
2677	0.0211272	-0.837008	GGCX	hsa-mir-20a	0.106664
7128	0.021847	-0.370033	TNFAIP3	hsa-mir-20a	0.106664
2152	0.0219391	-0.301302	F3	hsa-mir-20a	0.106664
6197	0.0226227	-0.67269	RPS6KA3	hsa-mir-20a	0.106664
400	0.0229246	-0.809185	ARL1	hsa-mir-20a	0.106664
3659	0.0237775	-0.377564	IRF1	hsa-mir-20a	0.106664
9516	0.02383	-0.510038	LITAF	hsa-mir-20a	0.106664
25966	0.0252952	-0.415508	C2CD2	hsa-mir-20a	0.106664
51009	0.0272118	-0.825903	DERL2	hsa-mir-20a	0.106664
79642	0.0276032	-0.300142	ARSJ	hsa-mir-20a	0.106664
5937	0.0292185	-0.399244	RBMS1	hsa-mir-20a	0.106664
55521	0.0299234	-0.346414	TRIM36	hsa-mir-20a	0.106664
6867	0.0304504	-0.589557	TACC1	hsa-mir-20a	0.106664
9197	0.0324181	-0.790134	SLC33A1	hsa-mir-20a	0.106664
7071	0.0350359	-0.413276	KLF10	hsa-mir-20a	0.106664
79837	0.0351323	-0.379788	PIP4K2C	hsa-mir-20a	0.106664
51547	0.037781	-0.816641	SIRT7	hsa-mir-20a	0.106664
54677	0.0384267	-0.49395	CROT	hsa-mir-20a	0.106664
8073	0.0416021	-0.920599	PTP4A2	hsa-mir-20a	0.106664
55293	0.0436008	-0.789066	UEVLD	hsa-mir-20a	0.106664
117178	0.0439233	-0.431177	SSX2IP	hsa-mir-20a	0.106664
112399	0.0449185	-0.319986	EGLN3	hsa-mir-20a	0.106664
51135	0.0455043	-0.678541	IRAK4	hsa-mir-20a	0.106664
8754	0.0470083	-0.41389	ADAM9	hsa-mir-20a	0.106664
9690	0.0471573	-0.594296	UBE3C	hsa-mir-20a	0.106664
2069	0.0484428	-0.474858	EREG	hsa-mir-20a	0.106664
64418	0.000403318	-0.822464	TMEM168	hsa-mir-106a	0.10944
8324	0.000572628	-0.417522	FZD7	hsa-mir-106a	0.10944
4141	0.00101273	-0.65037	MARS	hsa-mir-106a	0.10944
11334	0.00183176	-1.32264	TUSC2	hsa-mir-106a	0.10944
79365	0.00253179	-0.432432	BHLHE41	hsa-mir-106a	0.10944
6049	0.00342911	-1.10456	RNF6	hsa-mir-106a	0.10944
6781	0.00421299	-0.436444	STC1	hsa-mir-106a	0.10944
79443	0.00428816	-0.668964	FYCO1	hsa-mir-106a	0.10944
19	0.0047403	-0.480297	ABCA1	hsa-mir-106a	0.10944
5066	0.00493614	-0.656993	PAM	hsa-mir-106a	0.10944
4293	0.00535905	-2.62035	MAP3K9	hsa-mir-106a	0.10944
3576	0.00622526	-0.23244	IL8	hsa-mir-106a	0.10944
65981	0.00643047	-0.529436	CAPRIN2	hsa-mir-106a	0.10944
79901	0.00692997	-0.393249	CYBRD1	hsa-mir-106a	0.10944
2799	0.00734748	-0.680992	GNS	hsa-mir-106a	0.10944
116496	0.00750658	-0.337505	FAM129A	hsa-mir-106a	0.10944
1948	0.00902922	-0.396632	EFNB2	hsa-mir-106a	0.10944
5744	0.00908653	-0.846108	PTHLH	hsa-mir-106a	0.10944
4189	0.0122124	-0.595828	DNAJB9	hsa-mir-106a	0.10944
7009	0.0128062	-1.07077	TMBIM6	hsa-mir-106a	0.10944
28962	0.0128498	-0.653065	OSTM1	hsa-mir-106a	0.10944
64778	0.013081	-0.462835	FNDC3B	hsa-mir-106a	0.10944
10123	0.015276	-0.419633	ARL4C	hsa-mir-106a	0.10944
9547	0.0189812	-0.149125	CXCL14	hsa-mir-106a	0.10944
9653	0.0205371	-0.744617	HS2ST1	hsa-mir-106a	0.10944
2677	0.0211272	-0.837008	GGCX	hsa-mir-106a	0.10944
7128	0.021847	-0.370033	TNFAIP3	hsa-mir-106a	0.10944
2152	0.0219391	-0.301302	F3	hsa-mir-106a	0.10944
6197	0.0226227	-0.67269	RPS6KA3	hsa-mir-106a	0.10944
400	0.0229246	-0.809185	ARL1	hsa-mir-106a	0.10944
3659	0.0237775	-0.377564	IRF1	hsa-mir-106a	0.10944
9516	0.02383	-0.510038	LITAF	hsa-mir-106a	0.10944
25966	0.0252952	-0.415508	C2CD2	hsa-mir-106a	0.10944
51009	0.0272118	-0.825903	DERL2	hsa-mir-106a	0.10944
79642	0.0276032	-0.300142	ARSJ	hsa-mir-106a	0.10944
5937	0.0292185	-0.399244	RBMS1	hsa-mir-106a	0.10944
55521	0.0299234	-0.346414	TRIM36	hsa-mir-106a	0.10944
6867	0.0304504	-0.589557	TACC1	hsa-mir-106a	0.10944
9197	0.0324181	-0.790134	SLC33A1	hsa-mir-106a	0.10944
7071	0.0350359	-0.413276	KLF10	hsa-mir-106a	0.10944
79837	0.0351323	-0.379788	PIP4K2C	hsa-mir-106a	0.10944
51547	0.037781	-0.816641	SIRT7	hsa-mir-106a	0.10944
54677	0.0384267	-0.49395	CROT	hsa-mir-106a	0.10944
8073	0.0416021	-0.920599	PTP4A2	hsa-mir-106a	0.10944
55293	0.0436008	-0.789066	UEVLD	hsa-mir-106a	0.10944
117178	0.0439233	-0.431177	SSX2IP	hsa-mir-106a	0.10944
112399	0.0449185	-0.319986	EGLN3	hsa-mir-106a	0.10944
51135	0.0455043	-0.678541	IRAK4	hsa-mir-106a	0.10944
8754	0.0470083	-0.41389	ADAM9	hsa-mir-106a	0.10944
9690	0.0471573	-0.594296	UBE3C	hsa-mir-106a	0.10944
2069	0.0484428	-0.474858	EREG	hsa-mir-106a	0.10944
10040	7.83673e-08	-0.675561	TOM1L1	hsa-mir-19a	0.111418
51330	0.000348223	-0.502005	TNFRSF12A	hsa-mir-19a	0.111418
80219	0.000542454	-1.16194	COQ10B	hsa-mir-19a	0.111418
27122	0.0010152	-0.646314	DKK3	hsa-mir-19a	0.111418
375346	0.00114022	-1.35595	TMEM110	hsa-mir-19a	0.111418
57706	0.00146605	-0.479551	DENND1A	hsa-mir-19a	0.111418
9341	0.0014678	-0.691356	VAMP3	hsa-mir-19a	0.111418
2318	0.00335899	-0.396561	FLNC	hsa-mir-19a	0.111418
831	0.00370358	-0.636367	CAST	hsa-mir-19a	0.111418
23344	0.0041057	-0.769097	ESYT1	hsa-mir-19a	0.111418
26010	0.00467069	-0.865808	SPATS2L	hsa-mir-19a	0.111418
19	0.0047403	-0.480297	ABCA1	hsa-mir-19a	0.111418
3614	0.00611953	-0.642006	IMPDH1	hsa-mir-19a	0.111418
8061	0.00787171	-0.319648	FOSL1	hsa-mir-19a	0.111418
9948	0.0081089	-0.98415	WDR1	hsa-mir-19a	0.111418
1948	0.00902922	-0.396632	EFNB2	hsa-mir-19a	0.111418
55603	0.010053	-0.422885	FAM46A	hsa-mir-19a	0.111418
23231	0.0124074	-0.301714	SEL1L3	hsa-mir-19a	0.111418
27348	0.0127302	-0.85421	TOR1B	hsa-mir-19a	0.111418
7009	0.0128062	-1.07077	TMBIM6	hsa-mir-19a	0.111418
64778	0.013081	-0.462835	FNDC3B	hsa-mir-19a	0.111418
1849	0.0155557	-1.14819	DUSP7	hsa-mir-19a	0.111418
9456	0.0158231	-0.480533	HOMER1	hsa-mir-19a	0.111418
602	0.0169178	-0.759049	BCL3	hsa-mir-19a	0.111418
9653	0.0205371	-0.744617	HS2ST1	hsa-mir-19a	0.111418
4065	0.020669	-0.326315	LY75	hsa-mir-19a	0.111418
5307	0.0213862	-0.874725	PITX1	hsa-mir-19a	0.111418
9554	0.0216274	-1.02155	SEC22B	hsa-mir-19a	0.111418
2561	0.0217515	-1.45101	GABRB2	hsa-mir-19a	0.111418
7128	0.021847	-0.370033	TNFAIP3	hsa-mir-19a	0.111418
2152	0.0219391	-0.301302	F3	hsa-mir-19a	0.111418
3993	0.0219396	-0.439437	LLGL2	hsa-mir-19a	0.111418
5937	0.0292185	-0.399244	RBMS1	hsa-mir-19a	0.111418
6867	0.0304504	-0.589557	TACC1	hsa-mir-19a	0.111418
5892	0.0327672	-1.01573	RAD51L3	hsa-mir-19a	0.111418
7071	0.0350359	-0.413276	KLF10	hsa-mir-19a	0.111418
586	0.0459688	-0.284122	BCAT1	hsa-mir-19a	0.111418
2069	0.0484428	-0.474858	EREG	hsa-mir-19a	0.111418
2059	0.000483874	-0.973335	EPS8	hsa-mir-452	0.134355
5077	0.0019845	-2.85541	PAX3	hsa-mir-452	0.134355
6781	0.00421299	-0.436444	STC1	hsa-mir-452	0.134355
79901	0.00692997	-0.393249	CYBRD1	hsa-mir-452	0.134355
7009	0.0128062	-1.07077	TMBIM6	hsa-mir-452	0.134355
6197	0.0226227	-0.67269	RPS6KA3	hsa-mir-452	0.134355
400	0.0229246	-0.809185	ARL1	hsa-mir-452	0.134355
2596	0.0465837	-0.28861	GAP43	hsa-mir-452	0.134355
490	0.0468936	-0.462662	ATP2B1	hsa-mir-452	0.134355
10491	0.0478967	-0.517635	CRTAP	hsa-mir-452	0.134355
5686	0.0498547	-0.621893	PSMA5	hsa-mir-452	0.134355
64418	0.000403318	-0.822464	TMEM168	hsa-miR-17-5p	0.135053
8324	0.000572628	-0.417522	FZD7	hsa-miR-17-5p	0.135053
4141	0.00101273	-0.65037	MARS	hsa-miR-17-5p	0.135053
11334	0.00183176	-1.32264	TUSC2	hsa-miR-17-5p	0.135053
79365	0.00253179	-0.432432	BHLHE41	hsa-miR-17-5p	0.135053
6049	0.00342911	-1.10456	RNF6	hsa-miR-17-5p	0.135053
6781	0.00421299	-0.436444	STC1	hsa-miR-17-5p	0.135053
79443	0.00428816	-0.668964	FYCO1	hsa-miR-17-5p	0.135053
19	0.0047403	-0.480297	ABCA1	hsa-miR-17-5p	0.135053
5066	0.00493614	-0.656993	PAM	hsa-miR-17-5p	0.135053
4293	0.00535905	-2.62035	MAP3K9	hsa-miR-17-5p	0.135053
3576	0.00622526	-0.23244	IL8	hsa-miR-17-5p	0.135053
65981	0.00643047	-0.529436	CAPRIN2	hsa-miR-17-5p	0.135053
79901	0.00692997	-0.393249	CYBRD1	hsa-miR-17-5p	0.135053
2799	0.00734748	-0.680992	GNS	hsa-miR-17-5p	0.135053
116496	0.00750658	-0.337505	FAM129A	hsa-miR-17-5p	0.135053
1948	0.00902922	-0.396632	EFNB2	hsa-miR-17-5p	0.135053
5744	0.00908653	-0.846108	PTHLH	hsa-miR-17-5p	0.135053
4189	0.0122124	-0.595828	DNAJB9	hsa-miR-17-5p	0.135053
7009	0.0128062	-1.07077	TMBIM6	hsa-miR-17-5p	0.135053
28962	0.0128498	-0.653065	OSTM1	hsa-miR-17-5p	0.135053
64778	0.013081	-0.462835	FNDC3B	hsa-miR-17-5p	0.135053
10123	0.015276	-0.419633	ARL4C	hsa-miR-17-5p	0.135053
9547	0.0189812	-0.149125	CXCL14	hsa-miR-17-5p	0.135053
9653	0.0205371	-0.744617	HS2ST1	hsa-miR-17-5p	0.135053
2677	0.0211272	-0.837008	GGCX	hsa-miR-17-5p	0.135053
7128	0.021847	-0.370033	TNFAIP3	hsa-miR-17-5p	0.135053
2152	0.0219391	-0.301302	F3	hsa-miR-17-5p	0.135053
6197	0.0226227	-0.67269	RPS6KA3	hsa-miR-17-5p	0.135053
400	0.0229246	-0.809185	ARL1	hsa-miR-17-5p	0.135053
3659	0.0237775	-0.377564	IRF1	hsa-miR-17-5p	0.135053
9516	0.02383	-0.510038	LITAF	hsa-miR-17-5p	0.135053
25966	0.0252952	-0.415508	C2CD2	hsa-miR-17-5p	0.135053
51009	0.0272118	-0.825903	DERL2	hsa-miR-17-5p	0.135053
79642	0.0276032	-0.300142	ARSJ	hsa-miR-17-5p	0.135053
5937	0.0292185	-0.399244	RBMS1	hsa-miR-17-5p	0.135053
55521	0.0299234	-0.346414	TRIM36	hsa-miR-17-5p	0.135053
6867	0.0304504	-0.589557	TACC1	hsa-miR-17-5p	0.135053
9197	0.0324181	-0.790134	SLC33A1	hsa-miR-17-5p	0.135053
7071	0.0350359	-0.413276	KLF10	hsa-miR-17-5p	0.135053
79837	0.0351323	-0.379788	PIP4K2C	hsa-miR-17-5p	0.135053
51547	0.037781	-0.816641	SIRT7	hsa-miR-17-5p	0.135053
54677	0.0384267	-0.49395	CROT	hsa-miR-17-5p	0.135053
8073	0.0416021	-0.920599	PTP4A2	hsa-miR-17-5p	0.135053
55293	0.0436008	-0.789066	UEVLD	hsa-miR-17-5p	0.135053
117178	0.0439233	-0.431177	SSX2IP	hsa-miR-17-5p	0.135053
112399	0.0449185	-0.319986	EGLN3	hsa-miR-17-5p	0.135053
51135	0.0455043	-0.678541	IRAK4	hsa-miR-17-5p	0.135053
8754	0.0470083	-0.41389	ADAM9	hsa-miR-17-5p	0.135053
9690	0.0471573	-0.594296	UBE3C	hsa-miR-17-5p	0.135053
2069	0.0484428	-0.474858	EREG	hsa-miR-17-5p	0.135053
8531	0.000846069	-0.592409	CSDA	hsa-mir-18a	0.146211
55852	0.00747311	-0.876913	TEX2	hsa-mir-18a	0.146211
55069	0.00873718	-0.687175	C7orf42	hsa-mir-18a	0.146211
28962	0.0128498	-0.653065	OSTM1	hsa-mir-18a	0.146211
64778	0.013081	-0.462835	FNDC3B	hsa-mir-18a	0.146211
7128	0.021847	-0.370033	TNFAIP3	hsa-mir-18a	0.146211
2152	0.0219391	-0.301302	F3	hsa-mir-18a	0.146211
56888	0.026891	-0.929606	KCMF1	hsa-mir-18a	0.146211
64834	0.043303	-0.560066	ELOVL1	hsa-mir-18a	0.146211
2107	0.0158693	-1.26772	ETF1	hsa-miR-493-3p	0.151669
56888	0.026891	-0.929606	KCMF1	hsa-miR-493-3p	0.151669
4094	0.0361681	-0.684805	MAF	hsa-miR-493-3p	0.151669
6515	0.0492386	-0.301936	SLC2A3	hsa-miR-493-3p	0.151669
10040	7.83673e-08	-0.675561	TOM1L1	hsa-mir-340	0.234393
54103	1.62941e-05	-0.583573	PION	hsa-mir-340	0.234393
55970	3.46996e-05	-0.883829	GNG12	hsa-mir-340	0.234393
25937	0.000332146	-0.550344	WWTR1	hsa-mir-340	0.234393
55379	0.000417505	-1.29605	LRRC59	hsa-mir-340	0.234393
6383	0.000653293	-0.485139	SDC2	hsa-mir-340	0.234393
9325	0.000726706	-0.620728	TRIP4	hsa-mir-340	0.234393
2012	0.00152963	-0.479338	EMP1	hsa-mir-340	0.234393
5077	0.0019845	-2.85541	PAX3	hsa-mir-340	0.234393
56902	0.00232504	-0.932791	PNO1	hsa-mir-340	0.234393
79365	0.00253179	-0.432432	BHLHE41	hsa-mir-340	0.234393
54741	0.00264685	-1.1558	LEPROT	hsa-mir-340	0.234393
81671	0.00290993	-0.941102	VMP1	hsa-mir-340	0.234393
831	0.00370358	-0.636367	CAST	hsa-mir-340	0.234393
19	0.0047403	-0.480297	ABCA1	hsa-mir-340	0.234393
5327	0.00535716	-0.361409	PLAT	hsa-mir-340	0.234393
2020	0.00679738	-0.50053	EN2	hsa-mir-340	0.234393
55069	0.00873718	-0.687175	C7orf42	hsa-mir-340	0.234393
1948	0.00902922	-0.396632	EFNB2	hsa-mir-340	0.234393
23075	0.01088	-0.49673	SWAP70	hsa-mir-340	0.234393
5376	0.0128301	-0.44214	PMP22	hsa-mir-340	0.234393
28962	0.0128498	-0.653065	OSTM1	hsa-mir-340	0.234393
23242	0.0136123	-0.297459	COBL	hsa-mir-340	0.234393
10123	0.015276	-0.419633	ARL4C	hsa-mir-340	0.234393
80323	0.0160713	-1.15356	CCDC68	hsa-mir-340	0.234393
114883	0.0162599	-0.704276	OSBPL9	hsa-mir-340	0.234393
79846	0.0165846	-0.800838	C7orf63	hsa-mir-340	0.234393
284	0.0170619	-0.285656	ANGPT1	hsa-mir-340	0.234393
9547	0.0189812	-0.149125	CXCL14	hsa-mir-340	0.234393
9653	0.0205371	-0.744617	HS2ST1	hsa-mir-340	0.234393
2152	0.0219391	-0.301302	F3	hsa-mir-340	0.234393
6197	0.0226227	-0.67269	RPS6KA3	hsa-mir-340	0.234393
3659	0.0237775	-0.377564	IRF1	hsa-mir-340	0.234393
2213	0.0251769	-0.199717	FCGR2B	hsa-mir-340	0.234393
54517	0.0268598	-0.583026	PUS7	hsa-mir-340	0.234393
56888	0.026891	-0.929606	KCMF1	hsa-mir-340	0.234393
5937	0.0292185	-0.399244	RBMS1	hsa-mir-340	0.234393
9695	0.0299957	-0.66257	EDEM1	hsa-mir-340	0.234393
5621	0.0303813	-0.612008	PRNP	hsa-mir-340	0.234393
9411	0.0307605	-0.351499	ARHGAP29	hsa-mir-340	0.234393
9197	0.0324181	-0.790134	SLC33A1	hsa-mir-340	0.234393
11160	0.0331748	-0.703296	ERLIN2	hsa-mir-340	0.234393
5308	0.0335306	-0.506095	PITX2	hsa-mir-340	0.234393
4790	0.0339218	-0.613662	NFKB1	hsa-mir-340	0.234393
7071	0.0350359	-0.413276	KLF10	hsa-mir-340	0.234393
4094	0.0361681	-0.684805	MAF	hsa-mir-340	0.234393
51547	0.037781	-0.816641	SIRT7	hsa-mir-340	0.234393
51014	0.0385862	-0.878918	TMED7	hsa-mir-340	0.234393
5899	0.0407293	-0.734842	RALB	hsa-mir-340	0.234393
383	0.0421092	-0.991562	ARG1	hsa-mir-340	0.234393
152559	0.0422803	-0.433264	PAQR3	hsa-mir-340	0.234393
64328	0.0436503	-0.730324	XPO4	hsa-mir-340	0.234393
6050	0.0450617	-0.649333	RNH1	hsa-mir-340	0.234393
54928	0.0456463	-0.501383	IMPAD1	hsa-mir-340	0.234393
490	0.0468936	-0.462662	ATP2B1	hsa-mir-340	0.234393
8916	0.048303	-1.50896	HERC3	hsa-mir-340	0.234393
3597	0.0159241	-0.428349	IL13RA1	hsa-mir-629	0.248352
3316	0.0283562	-0.390631	HSPB2	hsa-mir-629	0.248352
10491	0.0478967	-0.517635	CRTAP	hsa-mir-629	0.248352
8935	0.00109019	-0.400646	SKAP2	hsa-mir-625	0.251818
117178	0.0439233	-0.431177	SSX2IP	hsa-mir-625	0.251818
10491	0.0478967	-0.517635	CRTAP	hsa-mir-625	0.251818
6515	0.0492386	-0.301936	SLC2A3	hsa-mir-625	0.251818
23601	0.000147265	-0.419688	CLEC5A	hsa-mir-584	0.349986
8324	0.000572628	-0.417522	FZD7	hsa-mir-584	0.349986
11334	0.00183176	-1.32264	TUSC2	hsa-mir-584	0.349986
55069	0.00873718	-0.687175	C7orf42	hsa-mir-584	0.349986
2107	0.0158693	-1.26772	ETF1	hsa-mir-584	0.349986
3309	0.0196214	-0.62905	HSPA5	hsa-mir-584	0.349986
5307	0.0213862	-0.874725	PITX1	hsa-mir-584	0.349986
2561	0.0217515	-1.45101	GABRB2	hsa-mir-584	0.349986
55973	0.0227862	-1.07544	BCAP29	hsa-mir-584	0.349986
84061	0.0276511	-0.535853	MAGT1	hsa-mir-584	0.349986
960	0.0024653	-0.41408	CD44	hsa-mir-492	0.44394
55742	0.0106708	-0.591586	PARVA	hsa-mir-492	0.44394
25937	0.000332146	-0.550344	WWTR1	hsa-mir-490	0.599542
11334	0.00183176	-1.32264	TUSC2	hsa-mir-490	0.599542
967	0.00448878	-0.993444	CD63	hsa-mir-490	0.599542
26010	0.00467069	-0.865808	SPATS2L	hsa-mir-490	0.599542
23242	0.0136123	-0.297459	COBL	hsa-mir-490	0.599542
5782	0.0168555	-0.645326	PTPN12	hsa-mir-490	0.599542
6197	0.0226227	-0.67269	RPS6KA3	hsa-mir-490	0.599542
4238	0.0371314	-0.623843	MFAP3	hsa-mir-490	0.599542
3748	0.0490638	-1.60056	KCNC3	hsa-mir-490	0.599542
