# Supplementary material for: Integrating multi-platform genomic data using hierarchical Bayesian relevance vector machines
Source: EURASIP J Bioinform Syst Biol. 2013 Jun 28;2013(1):9. doi: 10.1186/1687-4153-2013-9 (PMC3726335; doi:10.1186/1687-4153-2013-9)
Supplement: Additional file 2 — hrvm-0.1.1.tar.gz. R package for fitting H-RVM available at: http://odin.mdacc.tmc.edu/~vbaladan/Veera_Home_Page/Software_files/hrvm_0.1.1.tar.gz. [file 1687-4153-2013-9-S2.gz]

Archive with 22 entries (18 files):
- hrvm
- hrvm/man
- hrvm/man/slog.Rd
- hrvm/man/sampleBeta.Rd
- hrvm/man/fitHrvm.Rd
- hrvm/man/crossvalidateHrvm.Rd
- hrvm/man/cvFitErr.Rd
- hrvm/man/updateGamShapeRate.Rd
- hrvm/man/fitSummary.Rd
- hrvm/man/updatePhiShapeRate.Rd
- hrvm/man/hrvm-package.Rd
- hrvm/man/updateAs.Rd
- hrvm/LICENSE
- hrvm/ACKNOWLEDGMENT
- hrvm/DESCRIPTION
- hrvm/doc
- hrvm/doc/hrvm-manual.pdf
- hrvm/hrvm-package.R
- hrvm/NAMESPACE
- hrvm/R
- hrvm/R/hierarchical-relevance-vector-machines.R
- hrvm/R/hrvm-package.R
