# Supplementary material for: Integrating multi-platform genomic data using hierarchical Bayesian relevance vector machines
Source: EURASIP J Bioinform Syst Biol. 2013 Jun 28;2013(1):9. doi: 10.1186/1687-4153-2013-9 (PMC3726335; doi:10.1186/1687-4153-2013-9)
Supplement: Additional file 2 — hrvm-0.1.1.tar.gz. R package for fitting H-RVM available at: http://odin.mdacc.tmc.edu/~vbaladan/Veera_Home_Page/Software_files/hrvm_0.1.1.tar.gz. [file 1687-4153-2013-9-S2.gz › hrvm/man/slog.Rd]

\name{slog}
\alias{slog}
\title{Safe log}
\usage{
  slog(x)
}
\arguments{
  \item{x}{vector}
}
\value{
  log(x) for x > 1e-10 and -10 for x <= 1e-10
}
\description{
  Safe log of Girolami and Rogers (2005).
}
\details{
  Modifies the orignial log function for stability of
  H-RVM's variational algortihm.
}
\author{
  Sanvesh Srivastava (sanvesh@gmail.com)
}
\references{
  M. Girolami and S. Rogers (2005). Hierarchic Bayesian
  Models for Kernel Learning. 22nd International Conference
  on Machine Learning (ICML 2005) 241--248.
  \url{http://www.dcs.gla.ac.uk/~srogers/kernel_comb.htm}
}
