# Supplementary material for: Integrating multi-platform genomic data using hierarchical Bayesian relevance vector machines
Source: EURASIP J Bioinform Syst Biol. 2013 Jun 28;2013(1):9. doi: 10.1186/1687-4153-2013-9 (PMC3726335; doi:10.1186/1687-4153-2013-9)
Supplement: Additional file 2 — hrvm-0.1.1.tar.gz. R package for fitting H-RVM available at: http://odin.mdacc.tmc.edu/~vbaladan/Veera_Home_Page/Software_files/hrvm_0.1.1.tar.gz. [file 1687-4153-2013-9-S2.gz › hrvm/man/sampleBeta.Rd]

\name{sampleBeta}
\alias{sampleBeta}
\title{Sample from the distribution of \eqn{\mathbf{\beta}} and calculate \eqn{E[\mathbf{\beta}]}, \eqn{E[\mathbf{\beta} \mathbf{\beta}^{T}]}, \eqn{E[\log \mathbf{\beta}]}}
\usage{
  sampleBeta(ndraws, expA, expGamma, omega, bs)
}
\arguments{
  \item{ndraws}{number of \eqn{\mathbf{\beta}} to be drawn
  for calculating \eqn{E[\mathbf{\beta}]},
  \eqn{E[\mathbf{\beta} \mathbf{\beta}^T]}, \eqn{E[\log
  \mathbf{\beta}]}.}

  \item{expA}{(\eqn{E[a_1]}, \eqn{E[a_2]}, \eqn{E[a_3]}).}

  \item{expGamma}{\eqn{E[\gamma]}.}

  \item{omega}{\eqn{\Omega} as defined in Section 4.1 of
  Girolami and Rogers (2005).}

  \item{bs}{\eqn{\mathbf{b}} as defined in Section 4.1 of
  Girolami and Rogers (2005).}
}
\value{
  list of \eqn{E[\mathbf{\beta}]}, \eqn{E[\mathbf{\beta}
  \mathbf{\beta}^T]}, \eqn{E[\log \mathbf{\beta}]}.
}
\description{
  Sample \eqn{\mathbf{\beta}} and calculate
  \eqn{E[\mathbf{\beta}]}, \eqn{E[\mathbf{\beta}
  \mathbf{\beta}^{T}]}, \eqn{E[\log \mathbf{\beta}]} as
  defined in Section 4.1 of Girolami and Rogers (2005).
}
\author{
  Sanvesh Srivastava (sanvesh@gmail.com)
}
\references{
  M. Girolami and S. Rogers (2005). Hierarchic Bayesian
  Models for Kernel Learning. 22nd International Conference
  on Machine Learning (ICML 2005) 241--248.
  \url{http://www.dcs.gla.ac.uk/~srogers/kernel_comb.htm}
}
