# Supplementary material for: Integrating multi-platform genomic data using hierarchical Bayesian relevance vector machines
Source: EURASIP J Bioinform Syst Biol. 2013 Jun 28;2013(1):9. doi: 10.1186/1687-4153-2013-9 (PMC3726335; doi:10.1186/1687-4153-2013-9)
Supplement: Additional file 2 — hrvm-0.1.1.tar.gz. R package for fitting H-RVM available at: http://odin.mdacc.tmc.edu/~vbaladan/Veera_Home_Page/Software_files/hrvm_0.1.1.tar.gz. [file 1687-4153-2013-9-S2.gz › hrvm/man/fitHrvm.Rd]

\name{fitHrvm}
\alias{fitHrvm}
\title{Fit H-RVM to estimate \eqn{E[\alpha]} and \eqn{E[\mathbf{\beta}]}.}
\usage{
  fitHrvm(kernels, y, beta.samp, max.it, pred.tol = 1e-05,
    hyperPars = list(phi = list(shape = 5, rate = 3), gamma = list(shape = 5, rate = 3), as = c(2, 3, 4)))
}
\arguments{
  \item{kernels}{list of length 3, representing source 1,
  2, and interaction of source 1 and 2. The dimension of
  each kernel is (N + 1) \eqn{\times} N, where N is the
  number of samples.}

  \item{y}{vector of length N.}

  \item{beta.samp}{number of samples to be used for
  estimating \eqn{E[\mathbf{\beta}]} and
  \eqn{E[\mathbf{\beta} \mathbf{\beta}^T]}}

  \item{max.it}{maximum iterations for the variational
  algorithm.}

  \item{pred.tol}{tolerance for parameter estimation and
  prediction.}

  \item{hyperPars}{the hyperparameters list for 3
  parameters, \eqn{\gamma}, \eqn{\mathbf{\phi}}, and
  \eqn{\mathbf{a}}.}
}
\value{
  list of \eqn{E[\alpha]}, \eqn{V[\alpha]}, \eqn{E[\alpha
  \alpha^T]}, \eqn{E[\mathbf{\beta}]},
  \eqn{E[\mathbf{\beta} \mathbf{\beta}^T]},
  \eqn{E[\log\mathbf{\beta}]}, \eqn{E[\gamma]},
  \eqn{E[\mathbf{\phi}]}, and \code{setUp} for fitting
  H-RVM.
}
\description{
  Variational algorithm for fitting H-RVM using the
  variational algorithm of Girolami and Rogers (2005).
}
\details{
  Recodes the variational regression of Girolami and Rogers
  (2005) in R. This is translated Matlab code. For details
  see Section 4.1 of Girolami and Rogers (2005). Please see
  \url{http://www.dcs.gla.ac.uk/~srogers/kernel_comb.htm}
  for detailed examples and appropriate citations.
}
\author{
  Sanvesh Srivastava (sanvesh@gmail.com)
}
\references{
  M. Girolami and S. Rogers (2005). Hierarchic Bayesian
  Models for Kernel Learning. 22nd International Conference
  on Machine Learning (ICML 2005) 241--248.
  \url{http://www.dcs.gla.ac.uk/~srogers/kernel_comb.htm}
}
