# Supplementary material for: Integrating multi-platform genomic data using hierarchical Bayesian relevance vector machines
Source: EURASIP J Bioinform Syst Biol. 2013 Jun 28;2013(1):9. doi: 10.1186/1687-4153-2013-9 (PMC3726335; doi:10.1186/1687-4153-2013-9)
Supplement: Additional file 2 — hrvm-0.1.1.tar.gz. R package for fitting H-RVM available at: http://odin.mdacc.tmc.edu/~vbaladan/Veera_Home_Page/Software_files/hrvm_0.1.1.tar.gz. [file 1687-4153-2013-9-S2.gz › hrvm/man/crossvalidateHrvm.Rd]

\name{crossvalidateHrvm}
\alias{crossvalidateHrvm}
\title{Calculate the H-RVM fit on training data}
\usage{
  crossvalidateHrvm(kernels, y, nfolds = 10)
}
\arguments{
  \item{kernels}{training data kernel list for
  \link{fitHrvm}.}

  \item{y}{training response for \link{fitHrvm}.}

  \item{nfolds}{number of folds for crossvalidation.}
}
\description{
  Calculate crossvalidation error between H-RVM and RVM
  results (use with caution; temporary solution!).
}
\details{
  H-RVM fit on training data are compared against RVM fit
  from test data (although not great, but a meaningful way
  of sanity check).
}
\references{
  \url{http://stackoverflow.com/questions/7402313/generate-sets-for-cross-validation-in-r}
}
