# Supplementary material for: Integrating multi-platform genomic data using hierarchical Bayesian relevance vector machines
Source: EURASIP J Bioinform Syst Biol. 2013 Jun 28;2013(1):9. doi: 10.1186/1687-4153-2013-9 (PMC3726335; doi:10.1186/1687-4153-2013-9)
Supplement: Additional file 2 — hrvm-0.1.1.tar.gz. R package for fitting H-RVM available at: http://odin.mdacc.tmc.edu/~vbaladan/Veera_Home_Page/Software_files/hrvm_0.1.1.tar.gz. [file 1687-4153-2013-9-S2.gz › hrvm/man/cvFitErr.Rd]

\name{cvFitErr}
\alias{cvFitErr}
\title{Compare the H-RVM fit on training data with RVM fit on test data}
\usage{
  cvFitErr(hrvmFit, kernels, y)
}
\arguments{
  \item{hrvmFit}{object from the \link{fitHrvm} function.}

  \item{kernels}{list of kernels in the test data.}

  \item{y}{responses in the test data.}
}
\value{
  list of fitted values and test error.
}
\description{
  Calculate crossvalidation error between H-RVM and RVM
  results (use with caution; temporary solution!)
}
\details{
  H-RVM fit on training data are compared against RVM fit
  from test data (although not great, but a meaningful way
  of sanity check)
}
\author{
  Sanvesh Srivastava (sanvesh@gmail.com)
}
