# Supplementary material for: Integrating multi-platform genomic data using hierarchical Bayesian relevance vector machines
Source: EURASIP J Bioinform Syst Biol. 2013 Jun 28;2013(1):9. doi: 10.1186/1687-4153-2013-9 (PMC3726335; doi:10.1186/1687-4153-2013-9)
Supplement: Additional file 2 — hrvm-0.1.1.tar.gz. R package for fitting H-RVM available at: http://odin.mdacc.tmc.edu/~vbaladan/Veera_Home_Page/Software_files/hrvm_0.1.1.tar.gz. [file 1687-4153-2013-9-S2.gz › hrvm/man/fitSummary.Rd]

\name{fitSummary}
\alias{fitSummary}
\title{Check residuals and predictions after H-RVM fit}
\usage{
  fitSummary(res)
}
\arguments{
  \item{res}{object obtained from \link{fitHrvm}.}
}
\value{
  list of fitted values and residuals.
}
\description{
  Obtain residuals and predictions after H-RVM fit to be
  used in \code{rfs} plot of \code{lattice}.
}
\author{
  Sanvesh Srivastava (sanvesh@gmail.com)
}
