# Supplementary material for: Integrating multi-platform genomic data using hierarchical Bayesian relevance vector machines
Source: EURASIP J Bioinform Syst Biol. 2013 Jun 28;2013(1):9. doi: 10.1186/1687-4153-2013-9 (PMC3726335; doi:10.1186/1687-4153-2013-9)
Supplement: Additional file 2 — hrvm-0.1.1.tar.gz. R package for fitting H-RVM available at: http://odin.mdacc.tmc.edu/~vbaladan/Veera_Home_Page/Software_files/hrvm_0.1.1.tar.gz. [file 1687-4153-2013-9-S2.gz › hrvm/man/updatePhiShapeRate.Rd]

\name{updatePhiShapeRate}
\alias{updatePhiShapeRate}
\title{Update the shape parameter \eqn{c_{\phi}} of the Gamma distribution for \eqn{\mathbf{\phi}}}
\usage{
  updatePhiShapeRate(expPhi, oldPar)
}
\arguments{
  \item{expPhi}{\eqn{E[\mathbf{\phi}]}.}

  \item{oldPar}{Current estimate of shape parameter
  \eqn{c_\phi} of the Gamma distribution for
  \eqn{\mathbf{\phi}}.}
}
\value{
  updated shape parameter \eqn{c_\phi}.
}
\description{
  Update shape parameter \eqn{c_{\phi}} of the Gamma
  distribution for \eqn{\mathbf{\phi}}.
}
\details{
  Use the type II maximum likelihood estimation procedure
  recommended by Girolami and Rogers (2005) to estimate the
  shape parameter \eqn{c_\phi} of the Gamma distribution
  for \eqn{\mathbf{\phi}}.
}
\author{
  Sanvesh Srivastava (sanvesh@gmail.com)
}
\references{
  \itemize{ \item{Thomas W. Yee and C. J. Wild (1996).
  Vector GeneralizedAdditive Models. Journal of Royal
  Statistical Society, Series B, 58(3), 481-493.}
  \item{Thomas W. Yee (2010). The VGAM Package for
  Categorical Data Analysis. Journal of Statistical
  Software, 32(10), 1-34. URL
  \url{http://www.jstatsoft.org/v32/i10/}.} }
}
