# Supplementary material for: Integrating multi-platform genomic data using hierarchical Bayesian relevance vector machines
Source: EURASIP J Bioinform Syst Biol. 2013 Jun 28;2013(1):9. doi: 10.1186/1687-4153-2013-9 (PMC3726335; doi:10.1186/1687-4153-2013-9)
Supplement: Additional file 2 — hrvm-0.1.1.tar.gz. R package for fitting H-RVM available at: http://odin.mdacc.tmc.edu/~vbaladan/Veera_Home_Page/Software_files/hrvm_0.1.1.tar.gz. [file 1687-4153-2013-9-S2.gz › hrvm/man/hrvm-package.Rd]

\docType{package}
\name{hrvm-package}
\alias{hrvm}
\alias{hrvm-package}
\title{Implementation of the variational algorithm of Girolami and Rogers (2005) for fitting Hierarchical Relevance Vector Machines (H-RVM) For Integrating Multiplatform Genomic Data.}
\description{
  Implementation of the variational algorithm of Girolami
  and Rogers (2005) for fitting Hierarchical Relevance
  Vector Machines For Integrating Multiplatform Genomic
  Data.
}
\details{
  \tabular{ll}{ Package: \tab hrvm\cr Type: \tab Package\cr
  Version: \tab 0.1\cr Date: \tab 2012-08-16\cr License:
  \tab GPL (>= 3)\cr LazyLoad: \tab yes\cr }

  \code{\link{fitHrvm}} is the workhorse function that fits
  the H-RVM using the variational algorithm of Girolami and
  Rogers (2005) as a special case of the Hierarchical
  Kernel Learning (HKL; see website). Srivastava et al.
  (2012) use the HKL algorithm of Girolami and Rogers
  (2005) and extend the relevance vector machine (RVM) of
  Tipping (2001) as hierarchical relevance vector machine
  (H-RVM).
}
\examples{
## Set up the simulation
require(MASS)
require(kernlab)
set.seed(1234)

## True \\beta
beta0 <- c(0.20, 0.36, 0.44)

## True \\gamma
gamma0 <- 10.0

## True \\phi
phi0 <- rep(5.0, 76)

## True \\alpha
alpha0 <- mvrnorm(n = 1, mu = rep(0.0, 76), Sigma = diag(phi0^{-1}))

mu0 <- c(rep(0.5, 1000), rep (-0.5, 200))
sig0 <- matrix(0.0, nrow = 1200, ncol = 1200)
diag(sig0) <- rep(1.0, 1200)
sig0[lower.tri(sig0)] <- runif(1200 * 1199 / 2, -1, 1)

## patient data
geneMirnaExp <- mvrnorm(n = 75,
                        mu = mu0,
                        Sigma = sig0 \%*\% t(sig0)
                        )

genes0 <- geneMirnaExp[ , 1:1000]
mirna0 <- geneMirnaExp[ , 1001:1200]

## Column centered and standardized gene and mirna expression
stdgenes <- t(scale(t(genes0)))
stdmirna <- t(scale(t(mirna0)))

Krntmp <- matrix(0.0, nrow = 75, ncol = 1000 * 200)
for(i in 1:75) {
  Krntmp[i, ] <- kronecker(stdgenes[i, ], stdmirna[i, ])
}

## Standardized interaction
stdKtmp <- t(scale(t(Krntmp)))

## True Kernels in which gene, mirna, and their interaction will be embedded
kernGenes <- rbfdot(sigma = 1 )
kernMirnas <- rbfdot(sigma = 0.5)
kernInts <- rbfdot(sigma = 0.2 )

Kgenes <- rbind(rep(1, 75), kernelMatrix(kernGenes, stdgenes))
Kmirnas <- rbind(rep(1, 75), kernelMatrix(kernMirnas, stdmirna))
Kints <- rbind(rep(1, 75), kernelMatrix(kernInts, stdKtmp))

## True List of kernels
kList <- list(
           genes = Kgenes,
           mirnas = Kmirnas,
           ints = Kints
           )

## This is K_{\\beta}^T calculated from the true kernels list
overallKernel <- diag(0.0, 75, 76)
for (k in 1:3) {
  overallKernel <- overallKernel + beta0[k] * t(kList[[k]])
}

## Simulate the tumor volume from these values
tvol <- mvrnorm(1,
                mu = overallKernel \%*\% alpha0,
                Sigma = 1 / gamma0 * diag(1.0, 75)
               )
## End simulation set up

## Train three RVMs to obtain the kernel parameter value for each of
## the three kernels.  That is, estimate \\sigma_1, sigma_2, sigma_3.
genesKernSig2 <- rvm(stdgenes, tvol, kernel = "rbfdot")
mirnaKernSig2 <- rvm(stdmirna, tvol, kernel = "rbfdot")
intKernSig2 <- rvm(stdKtmp, tvol, kernel = "rbfdot")

## Estimated kernels, K_1, K_2, and K_3, used in the application of H-RVM
genesKern0 <- rbfdot(sigma = genesKernSig2@kernelf@kpar$sigma)
mirnaKern0 <- rbfdot(sigma = mirnaKernSig2@kernelf@kpar$sigma)
intKern0 <- rbfdot(sigma = intKernSig2@kernelf@kpar$sigma)

## The slightly abused version of K_1, K_2, and K_3.
genesKern <- rbind(rep(1, 75), kernelMatrix(genesKern0, stdgenes))
mirnaKern <- rbind(rep(1, 75), kernelMatrix(mirnaKern0, stdmirna))
intKern <- rbind(rep(1, 75), kernelMatrix(intKern0, stdKtmp))

## The list of kernels to be fed to fitHrvm function of hrvm package
kernList <- list(
              genes = genesKern,
              mirnas = mirnaKern,
              ints = intKern
              )

## The variational algorithm works with much fewer iterations (50)!
simRes <- fitHrvm(kernList, tvol, 1000, 50)
simRes$expBeta; simRes$expAlpha

## The result of fitting the H-RVM on the simulated data with 1000
## variational iterations.
simRes <- fitHrvm(kernList, tvol, 1000, 1000)
simRes$expBeta; simRes$expAlpha

## Compare the simulation results of H-RVM with other methods
## i. Comparison with penalized likelihood based method lasso:
library(glmnet)
genesMirnaLasso <- cv.glmnet(x = cbind(stdgenes, stdmirna), y = scale(tvol),
                             family = "gaussian", type.measure = "mse",
                             nlambda = 100, nfolds = 10, standardize = FALSE)
preds <- predict(genesMirnaLasso, cbind(stdgenes, stdmirna),
                 s = "lambda.1se", type = "response")

## ii. Gene RVM
geneRvm <- rvm(stdgenes, tvol, kernel = "rbfdot")

## iii. miRNA RVM
mirnaRvm <- rvm(stdmirna, tvol, kernel = "rbfdot")

## iv. interaction RVM
intRvm <- rvm(stdKtmp, tvol, kernel = "rbfdot")

## fit summary for the five models
fitSummary <- data.frame(geneRvm@fitted,
                         mirnaRvm@fitted,
                         intRvm@fitted,
                         simRes$kernel \%*\% simRes$expAlpha,
                         attr(scale(tvol), "scaled:scale") * preds
                          +  attr(scale(tvol), "scaled:center")
                         )
colnames(fitSummary) = c("Gene-RVM", "MiRNA-RVM", "Interaction-RVM", "H-RVM", "LASSO")

## summary of residuals for the five models
residSummary <- data.frame(tvol - geneRvm@fitted,
                           tvol - mirnaRvm@fitted,
                           tvol - intRvm@fitted,
                           tvol - simRes$kernel \%*\% simRes$expAlpha,
                           tvol - (attr(scale(tvol), "scaled:scale") * preds +  attr(scale(tvol), "scaled:center"))
                          )
colnames(residSummary) = c("Gene-RVM", "MiRNA-RVM", "Interaction-RVM", "H-RVM", "LASSO")

library(lattice)
## lattice objects that can be used for checking fit for the five models
pG <- rfs(list(fitted.values = fitSummary[[1]], residuals = residSummary[[1]]), main = "Gene-RVM")
pM <- rfs(list(fitted.values = fitSummary[[2]], residuals = residSummary[[2]]), main = "MiRNA-RVM")
pI <- rfs(list(fitted.values = fitSummary[[3]], residuals = residSummary[[3]]), main = "Interaction-RVM")
pH <- rfs(list(fitted.values = fitSummary[[4]], residuals = residSummary[[4]]), main = "H-RVM")
pL <- rfs(list(fitted.values = fitSummary[[5]], residuals = residSummary[[5]]), main = "LASSO")
## print(pG); print(pM); print(pI); print(pH);print(pL)
}
\author{
  Sanvesh Srivastava \email{sanvesh@gmail.com}
}
\references{
  \itemize{ \item {M. Girolami and S. Rogers (2005).
  Hierarchic Bayesian Models for Kernel Learning. 22nd
  International Conference on Machine Learning (ICML 2005)
  241--248.
  \url{http://www.dcs.gla.ac.uk/~srogers/kernel_comb.htm}}
  \item {M. Tipping (2001). Sparse bayesian learning and
  the relevance vector machine. The Journal of Machine
  Learning Research, vol. 1, pp. 211–244, 2001.} \item {S.
  Srivastava, W. Wang, P. Zinn, R. R. Colen, and V.
  Baladandayuthapani (2012). Integrating Multi-Platform
  Genomic Data Using Hierarchical Bayesian Relevance Kernel
  Machines.} }
}
\seealso{
  \code{\link{fitHrvm}}
}
\keyword{package}
