# Supplementary material for: Integrating multi-platform genomic data using hierarchical Bayesian relevance vector machines
Source: EURASIP J Bioinform Syst Biol. 2013 Jun 28;2013(1):9. doi: 10.1186/1687-4153-2013-9 (PMC3726335; doi:10.1186/1687-4153-2013-9)
Supplement: Additional file 2 — hrvm-0.1.1.tar.gz. R package for fitting H-RVM available at: http://odin.mdacc.tmc.edu/~vbaladan/Veera_Home_Page/Software_files/hrvm_0.1.1.tar.gz. [file 1687-4153-2013-9-S2.gz › hrvm/man/updateAs.Rd]

\name{updateAs}
\alias{updateAs}
\title{Update Dirichlet parameters (\eqn{a_1}, \eqn{a_2}, \eqn{a_3}) given \eqn{E[\mathbf{\mathbf{\beta}}]}.}
\usage{
  updateAs(betas)
}
\arguments{
  \item{as}{Current estimates of the parameters \eqn{(a_1,
  a_2, a_3)} of the Dirichlet distribution for
  \eqn{\mathbf{\beta}}.}

  \item{logBetas}{\eqn{\log E[\mathbf{\mathbf{\beta}}]}.}
}
\value{
  updated parameter values of (\eqn{a_1}, \eqn{a_2},
  \eqn{a_3}).
}
\description{
  Update parameters (\eqn{a_1}, \eqn{a_2}, \eqn{a_3}) of
  Dirichlet (\eqn{a_1}, \eqn{a_2}, \eqn{a_3}) given
  \eqn{E[\mathbf{\beta}_1]}, \eqn{E[\mathbf{\beta}_2]},
  \eqn{E[\mathbf{\beta}_3]}.
}
\details{
  Use the type II maximum likelihood estimation procedure
  recommended by Girolami and Rogers (2005) to estimate the
  hyperparameters \eqn{\mathbf{a}}. Note that the Girolami
  and Rogers (2005) models them as random variables, but we
  estimate them here using VGAM package.
}
\author{
  Sanvesh Srivastava (sanvesh@gmail.com)
}
\references{
  \itemize{ \item{Thomas W. Yee and C. J. Wild (1996).
  Vector GeneralizedAdditive Models. Journal of Royal
  Statistical Society, Series B, 58(3), 481-493.}
  \item{Thomas W. Yee (2010). The VGAM Package for
  Categorical Data Analysis. Journal of Statistical
  Software, 32(10), 1-34. URL
  \url{http://www.jstatsoft.org/v32/i10/}.} }
}
