# Supplementary material for: Integrating multi-platform genomic data using hierarchical Bayesian relevance vector machines
Source: EURASIP J Bioinform Syst Biol. 2013 Jun 28;2013(1):9. doi: 10.1186/1687-4153-2013-9 (PMC3726335; doi:10.1186/1687-4153-2013-9)
Supplement: Additional file 2 — hrvm-0.1.1.tar.gz. R package for fitting H-RVM available at: http://odin.mdacc.tmc.edu/~vbaladan/Veera_Home_Page/Software_files/hrvm_0.1.1.tar.gz. [file 1687-4153-2013-9-S2.gz › hrvm/LICENSE]

All the R code and all documentation files and examples are copyrighted to Sanvesh Srivastava 2012,
and is distributed under the terms of the GPL (>=3). The wording of GPL (>=3) is given in full below:

For more details see: http://www.gnu.org/copyleft/gpl.html
 
