# Supplementary material for: Integrating multi-platform genomic data using hierarchical Bayesian relevance vector machines
Source: EURASIP J Bioinform Syst Biol. 2013 Jun 28;2013(1):9. doi: 10.1186/1687-4153-2013-9 (PMC3726335; doi:10.1186/1687-4153-2013-9)
Supplement: Additional file 2 — hrvm-0.1.1.tar.gz. R package for fitting H-RVM available at: http://odin.mdacc.tmc.edu/~vbaladan/Veera_Home_Page/Software_files/hrvm_0.1.1.tar.gz. [file 1687-4153-2013-9-S2.gz › hrvm/ACKNOWLEDGMENT]

The *hrvm* package translates the Matlab code of Girolami and Rogers (2005) to R.  Please see the website and citations for appropriately using this algorithm.  The Matlab code, learning algorithm, and the variational learning framework are copyrighted to Girolami and Rogers (2005).

website: http://www.dcs.gla.ac.uk/~srogers/kernel_comb.htm
citation: M. Girolami and S. Rogers (2005). Hierarchic Bayesian Models for Kernel Learning. 22nd International Conference on Machine Learning (ICML 2005) 241--248. 
