# Supplementary material for: Integrating multi-platform genomic data using hierarchical Bayesian relevance vector machines
Source: EURASIP J Bioinform Syst Biol. 2013 Jun 28;2013(1):9. doi: 10.1186/1687-4153-2013-9 (PMC3726335; doi:10.1186/1687-4153-2013-9)
Supplement: Additional file 2 — hrvm-0.1.1.tar.gz. R package for fitting H-RVM available at: http://odin.mdacc.tmc.edu/~vbaladan/Veera_Home_Page/Software_files/hrvm_0.1.1.tar.gz. [file 1687-4153-2013-9-S2.gz › hrvm/DESCRIPTION]

Package: hrvm
Type: Package
Title: Hierarchical Relevance Vector Machines (H-RVM) For Integrating
        Multiplatform Genomic Data
Version: 0.1.1
Date: 2012-08-16
Author: Sanvesh Srivastava <sanvesh@gmail.com>
Maintainer: Sanvesh Srivastava <sanvesh@gmail.com>
Description: The package 'hrvm' faciliates estimation of parameters in
    Hierarchical Relevance Vector Machines (H-RVM) proposed by
    Srivastava et al. (2012).  As a generalization of
    Tipping's (2001) relevance vector machine (RVM), H-RVM
    accommodates interactions between the input high-dimensional
    covariates from two sources (here: gene and miRNA expression)
    and induces dependence between them. H-RVM's learning algorithm
    is a special case of hierarchic kernel learning framework (HKL)
    of Girolami and Rogers (2005).  This package is the translation
    of HKL's Matlab code to R that can be obtained from
    http://www.dcs.gla.ac.uk/~srogers/kernel_comb.htm.  Please see
    the manual, help pages, and the website of Girolami and Rogers
    (2005) for appropriate citations.  The HKL learning framework,
    its algorithm, and Matlab code are copyrighted
    to Girolami and Rogers (2005).
License: GPL (>= 3)
LazyLoad: yes
Depends: MASS, VGAM, gtools, kernlab
Collate: 'hierarchical-relevance-vector-machines.R' 'hrvm-package.R'
Packaged: 2012-08-14 05:21:53 UTC; ssrivast
