# Supplementary material for: Integrating multi-platform genomic data using hierarchical Bayesian relevance vector machines
Source: EURASIP J Bioinform Syst Biol. 2013 Jun 28;2013(1):9. doi: 10.1186/1687-4153-2013-9 (PMC3726335; doi:10.1186/1687-4153-2013-9)
Supplement: Additional file 2 — hrvm-0.1.1.tar.gz. R package for fitting H-RVM available at: http://odin.mdacc.tmc.edu/~vbaladan/Veera_Home_Page/Software_files/hrvm_0.1.1.tar.gz. [file 1687-4153-2013-9-S2.gz › hrvm/R/hierarchical-relevance-vector-machines.R]

## **Acknowledgement**:
## ====================
## The learning algorithm for Hierarchical-Relevance Vector Machine (H-RVM)
## is a special case of Hierarchic Kernel Learning (HKL).  Our code
## almost translates the Matlab softare provided by Girolami and
## Rogers (2005) into R code.  For more examples about HKL and the
## software, please see:
## http://www.dcs.gla.ac.uk/~srogers/kernel_comb.htm
## Hierarchic Bayesian Models for Kernel Learning - Supplementary Information
##
## For greater details about HKL, please see Section 4.1 and 4.2 of
## M. Girolami and S. Rogers (2005). Hierarchic Bayesian Models for
## Kernel Learning. 22nd International Conference on Machine Learning
## (ICML 2005) 241--248
##
## For greater details about RVM, please see:
## M. Tipping (2001). Sparse bayesian learning and the relevance
## vector machine. The Journal of Machine Learning Research,
## vol. 1, pp. 211–244, 2001.
##
## For greater details about H-RVM, please see:
## S. Srivastava, W. Wang, P. Zinn, R. R. Colen, and
## V. Baladandayuthapani (2012). Integrating Multi-Platform Genomic
## Data Using Hierarchical Bayesian Relevance Kernel Machines.
##

## **About this software**:
## =======================
## This software facilitates the use of H-RVM as proposed in
## Srivastava et al. (2012).  It has two data sources that
## are integrated to predict the univariate response using H-RVM.

## **License**:
## ============
## HKL and the original Matlab software is copyrighted by M. Girolami and
## S. Rogers (2005). http://www.dcs.gla.ac.uk/~srogers/kernel_comb.htm
##
## This R version is written by Sanvesh Srivastava (sanvesh@@gmail.com) and is available
## under GPL (>=3), see http://www.gnu.org/licenses/quick-guide-gplv3.html
## for greater details.

##' Safe log of Girolami and Rogers (2005).
##'
##' Modifies the orignial log function for stability of H-RVM's variational algortihm.
##' @title Safe log
##' @param x vector
##' @return log(x) for x > 1e-10 and -10 for x <= 1e-10
##' @author Sanvesh Srivastava (sanvesh@@gmail.com)
##' @references
##' M. Girolami and S. Rogers (2005). Hierarchic Bayesian Models for Kernel Learning. 22nd International Conference on Machine Learning (ICML 2005) 241--248. \url{http://www.dcs.gla.ac.uk/~srogers/kernel_comb.htm}
slog <- function (x) {
  x[x < 1e-10 | !is.finite(x)] <- 1e-10
  log(x)
}

##' Variational algorithm for fitting H-RVM using the variational algorithm of Girolami and Rogers (2005).
##'
##' Recodes the variational regression of Girolami and Rogers (2005)
##' in R. This is translated Matlab code. For details see Section 4.1
##' of Girolami and Rogers (2005). Please see \url{http://www.dcs.gla.ac.uk/~srogers/kernel_comb.htm} for detailed
##' examples and appropriate citations.
##' @title Fit H-RVM to estimate \eqn{E[\alpha]} and \eqn{E[\mathbf{\beta}]}.
##' @param kernels list of length 3, representing source 1, 2, and
##'                interaction of source 1 and 2. The dimension of
##'                each kernel is (N + 1) \eqn{\times} N, where N is the number
##'                of samples.
##' @param y vector of length N.
##' @param beta.samp number of samples to be used for estimating
##'                  \eqn{E[\mathbf{\beta}]} and \eqn{E[\mathbf{\beta} \mathbf{\beta}^T]}
##' @param max.it maximum iterations for the variational algorithm.
##' @param pred.tol tolerance for parameter estimation and prediction.
##' @param hyperPars the hyperparameters list for 3 parameters,
##'                  \eqn{\gamma}, \eqn{\mathbf{\phi}}, and \eqn{\mathbf{a}}.
##' @return list of \eqn{E[\alpha]}, \eqn{V[\alpha]}, \eqn{E[\alpha \alpha^T]},
##'         \eqn{E[\mathbf{\beta}]}, \eqn{E[\mathbf{\beta} \mathbf{\beta}^T]}, \eqn{E[\log\mathbf{\beta}]}, \eqn{E[\gamma]},
##'         \eqn{E[\mathbf{\phi}]}, and \code{setUp} for fitting H-RVM.
##' @author Sanvesh Srivastava (sanvesh@@gmail.com)
##' @references
##' M. Girolami and S. Rogers (2005). Hierarchic Bayesian Models for Kernel Learning. 22nd International Conference on Machine Learning (ICML 2005) 241--248. \url{http://www.dcs.gla.ac.uk/~srogers/kernel_comb.htm}
##' @export
fitHrvm <- function (kernels, y, beta.samp, max.it, pred.tol = 0.00001,
                     hyperPars = list(phi  = list(shape = 5, rate = 3),
                                      gamma = list(shape = 5, rate = 3),
                                      as    = c(2, 3, 4))) {
  require(MASS)
  require(gtools)

  ## Preliminary Setup
  MAX.ITS <- max.it
  PARS.TOLERANCE <- pred.tol
  PARS.MAX.ITS <- max.it

  ## Number of samples, parameters, KLs to be integrated.
  nsamp <- length(y)
  npars <- nsamp + 1
  ncomp <- length(kernels)

  ## Alpha: E[\alpha], V[\alpha], E[\alpha \alpha^T]
  expAlpha <- diag(0.0, npars, 1)
  covAlpha <- diag(0.0, npars)
  expAlphaAlphaTrans <- diag(0.0, npars)

  ## Gamma: E[\gamma]
  expGamma <- 0.1 * var(y)
  ## Phi: E[\mathbf{\phi}]
  expPhi <- diag(hyperPars$phi$shape / hyperPars$phi$rate, npars, 1)

  ## Beta: E[\mathbf{\beta}], E[\mathbf{\beta} \mathbf{\beta}^T], E[\log \mathbf{\beta}]
  expBeta <- diag(1.0 / ncomp, ncomp, 1)
  expBetaBetaTrans <- diag(1.0, ncomp, ncomp)
  expLogBeta <- log(expBeta)

  ## Kernel: Make x, y, (xy) kernel matrix = K^T_{\mathbf{\beta}}
  kern <- diag(0.0, nsamp, npars)
  for (k in 1:ncomp) {
    kern <- kern + expBeta[k] * t(kernels[[k]])
  }

  ## Keep track of predictions
  predChange <- 100.0
  predOld <- kern %*% expAlpha

  ## Begin variational algorithm iterations
  for (its in 1:MAX.ITS) {

    ## Information matrix at each iteration
    infMatAlpha <- diag(0.0, npars)

    for (i in 1:ncomp) {
      for (j in 1:ncomp) {
        infMatAlpha <- infMatAlpha + expBetaBetaTrans[i, j] * kernels[[i]] %*% t(kernels[[j]])
      }
    }

    infMatAlpha <- expGamma * infMatAlpha + diag(expPhi)

    ## Update Alpha
    covAlpha <- ginv(infMatAlpha)
    expAlpha <- expGamma * covAlpha %*% (t(kern) %*% y)
    expAlphaAlphaTrans <- covAlpha + expAlpha %*% t(expAlpha)

    predNew <- kern %*% expAlpha
    predChange <- sum(abs(predNew - predOld))
    ## print("==PREDICTION CHANGE==")
    ## print(predChange)

    ## Omega: omega_ij = E[K_i^T \alpha \alpha^T K_j]
    omega <- diag(0.0, ncomp)

    for (i in 1:ncomp) {
      for (j in 1:ncomp) {
        omega[i, j] <- sum(diag(t(kernels[[i]]) %*% expAlphaAlphaTrans %*% kernels[[j]]))
      }
    }

    ## Calculate ||e||^2
    expErr <- sum(y^2) + sum(expBetaBetaTrans * omega) - 2 * sum(y * (kern %*% expAlpha))
    ## print("***ERROR***")
    ## print(expErr)

    if ((expErr <= 0.000001) | (predChange < 0.000001)) break

    ## Update Gamma, Phi
    expGamma <- (nsamp + 2 * hyperPars$gamma$shape) / (expErr + 2 * hyperPars$gamma$rate)
    expPhi <- (1 + 2 * hyperPars$phi$shape) / (diag(expAlphaAlphaTrans) + 2 * hyperPars$phi$rate)

    ## Update Beta by sampling
    bs <- diag(0.0, ncomp, 1)
    for (k in 1:ncomp) {
      bs[k, 1] <- sum(y * (t(kernels[[k]]) %*% expAlpha))
    }

    expBetaOld <- expBeta

    for (pits in 1:PARS.MAX.ITS) {
      listExpBetaPars <- sampleBeta(beta.samp, hyperPars$as, expGamma, omega, bs)

      expBeta <- listExpBetaPars$expBeta
      expLogBeta <- listExpBetaPars$expLogBeta
      expBetaBetaTrans <- listExpBetaPars$expBetaBetaTrans
      wtsBeta <- listExpBetaPars$wts

      if (sum(abs(expBeta - expBetaOld)) < PARS.TOLERANCE) break

      expBetaOld <- expBeta
    }

    hyperPars$as <- updateAs(listExpBetaPars$betas)

    ## Update K_{\mathbf{\beta}}^T
    kerns <- diag(0.0, nsamp, npars)
    for (k in 1:ncomp) {
      kern <- kern + expBeta[k] * t(kernels[[k]])
    }

    gamUp <- updateGamShapeRate(expGamma, hyperPars$gamma$shape)
    phiUp <- updatePhiShapeRate(expPhi, hyperPars$phi$shape)

    hyperPars$phi <- list(shape = phiUp, rate = phiUp * npars / sum(expPhi))
    hyperPars$gamma <- list(shape = gamUp, rate = gamUp / sum(expGamma))

  }

  list (
    expAlpha = expAlpha,
    covAlpha = covAlpha,
    expAlphaAlphaTrans = expAlphaAlphaTrans,
    expBeta = expBeta,
    expBetaBetaTrans = expBetaBetaTrans,
    expLogBeta = expLogBeta,
    expPhi = expPhi,
    expGamma = expGamma,
    kernel = kern,
    setUp = list(kernels = kernels, y = y, beta.samp = beta.samp,
    max.it = max.it, pred.tol = pred.tol, hyperPars = hyperPars)
    )
}

##' Update shape parameter \eqn{c_{\gamma}} of the Gamma distribution for \eqn{\gamma}.
##'
##' Use the type II maximum likelihood estimation procedure recommended by Girolami and Rogers (2005) to estimate the shape parameter \eqn{c_{\gamma}} of the Gamma distribution for \eqn{\gamma}.
##' @title Update the shape parameter \eqn{c_{\gamma}} of the Gamma distribution for \eqn{\gamma}
##' @param expGamma \eqn{E[\gamma]}.
##' @param oldPar Current estimate of the shape parameter \eqn{c_{\gamma}} of the Gamma distribution for \eqn{\gamma}.
##' @return updated shape parameter \eqn{c_{\gamma}}.
##' @author Sanvesh Srivastava (sanvesh@@gmail.com)
##' @references \itemize{
##' \item{Thomas W. Yee and C. J. Wild (1996). Vector GeneralizedAdditive Models. Journal of Royal Statistical Society, Series B, 58(3), 481-493.}
##' \item{Thomas W. Yee (2010). The VGAM Package for Categorical Data Analysis. Journal of Statistical Software, 32(10), 1-34. URL \url{http://www.jstatsoft.org/v32/i10/}.}
##' }
##' @export
updateGamShapeRate <- function (expGamma, oldPar) {
  require(VGAM)
  fit <- vglm(expGamma ~ 1, gamma1, trace=TRUE, crit="c")
  Coef(fit)
}

##' Update shape parameter \eqn{c_{\phi}} of the Gamma distribution for \eqn{\mathbf{\phi}}.
##'
##' Use the type II maximum likelihood estimation procedure recommended by Girolami and Rogers (2005) to estimate the shape parameter \eqn{c_\phi} of the Gamma distribution for  \eqn{\mathbf{\phi}}.
##' @title Update the shape parameter \eqn{c_{\phi}} of the Gamma distribution for \eqn{\mathbf{\phi}}
##' @param expPhi \eqn{E[\mathbf{\phi}]}.
##' @param oldPar Current estimate of shape parameter  \eqn{c_\phi} of the Gamma distribution for \eqn{\mathbf{\phi}}.
##' @return updated shape parameter \eqn{c_\phi}.
##' @author Sanvesh Srivastava (sanvesh@@gmail.com)
##' @references \itemize{
##' \item{Thomas W. Yee and C. J. Wild (1996). Vector GeneralizedAdditive Models. Journal of Royal Statistical Society, Series B, 58(3), 481-493.}
##' \item{Thomas W. Yee (2010). The VGAM Package for Categorical Data Analysis. Journal of Statistical Software, 32(10), 1-34. URL \url{http://www.jstatsoft.org/v32/i10/}.}
##' }
##' @export
updatePhiShapeRate <- function(expPhi, oldPar) {
  require(VGAM)
  fit <- vglm(expPhi ~ 1, gamma1, trace=TRUE, crit="c")
  Coef(fit)
}

##' Update parameters (\eqn{a_1}, \eqn{a_2}, \eqn{a_3}) of Dirichlet (\eqn{a_1}, \eqn{a_2}, \eqn{a_3}) given \eqn{E[\mathbf{\beta}_1]}, \eqn{E[\mathbf{\beta}_2]}, \eqn{E[\mathbf{\beta}_3]}.
##'
##' Use the type II maximum likelihood estimation procedure recommended by Girolami and Rogers (2005) to estimate the hyperparameters \eqn{\mathbf{a}}. Note that the Girolami and Rogers (2005)  models them as random variables, but we estimate them here using VGAM package.
##' @title Update Dirichlet parameters (\eqn{a_1}, \eqn{a_2}, \eqn{a_3}) given \eqn{E[\mathbf{\mathbf{\beta}}]}.
##' @param as Current estimates of the parameters \eqn{(a_1, a_2, a_3)} of the Dirichlet distribution for \eqn{\mathbf{\beta}}.
##' @param logBetas \eqn{\log E[\mathbf{\mathbf{\beta}}]}.
##' @return updated parameter values of (\eqn{a_1}, \eqn{a_2}, \eqn{a_3}).
##' @author Sanvesh Srivastava (sanvesh@@gmail.com)
##' @references \itemize{
##' \item{Thomas W. Yee and C. J. Wild (1996). Vector GeneralizedAdditive Models. Journal of Royal Statistical Society, Series B, 58(3), 481-493.}
##' \item{Thomas W. Yee (2010). The VGAM Package for Categorical Data Analysis. Journal of Statistical Software, 32(10), 1-34. URL \url{http://www.jstatsoft.org/v32/i10/}.}
##' }
##' @export
updateAs <- function (betas) {
  require(VGAM)
  fit <- vglm(betas ~ 1, dirichlet, trace = TRUE, crit = "c")
  Coef(fit)
}

##' Sample \eqn{\mathbf{\beta}} and calculate \eqn{E[\mathbf{\beta}]}, \eqn{E[\mathbf{\beta} \mathbf{\beta}^{T}]}, \eqn{E[\log \mathbf{\beta}]} as defined in Section 4.1 of Girolami and Rogers (2005).
##'
##' @title Sample from the distribution of \eqn{\mathbf{\beta}} and calculate \eqn{E[\mathbf{\beta}]}, \eqn{E[\mathbf{\beta} \mathbf{\beta}^{T}]}, \eqn{E[\log \mathbf{\beta}]}
##' @param ndraws number of \eqn{\mathbf{\beta}} to be drawn for calculating \eqn{E[\mathbf{\beta}]}, \eqn{E[\mathbf{\beta} \mathbf{\beta}^T]}, \eqn{E[\log \mathbf{\beta}]}.
##' @param expA (\eqn{E[a_1]}, \eqn{E[a_2]}, \eqn{E[a_3]}).
##' @param expGamma \eqn{E[\gamma]}.
##' @param omega \eqn{\Omega} as defined in Section 4.1 of Girolami and Rogers (2005).
##' @param bs \eqn{\mathbf{b}} as defined in Section 4.1 of Girolami and Rogers (2005).
##' @return list of \eqn{E[\mathbf{\beta}]}, \eqn{E[\mathbf{\beta} \mathbf{\beta}^T]}, \eqn{E[\log \mathbf{\beta}]}.
##' @author Sanvesh Srivastava (sanvesh@@gmail.com)
##' @references M. Girolami and S. Rogers (2005). Hierarchic Bayesian Models for Kernel Learning. 22nd International Conference on Machine Learning (ICML 2005) 241--248. \url{http://www.dcs.gla.ac.uk/~srogers/kernel_comb.htm}
##' @export
sampleBeta <- function (ndraws, expA, expGamma, omega, bs) {
  set.seed(1234)
  require(gtools)
  require(MASS)

  expA <- as.numeric(expA)

  ## Section 4.1 of Girolami and Rogers (2005)
  ## Draw samples from Dirichlet distribution with parameter a1, a2, a3
  ncomp <- length(expA)
  betaSamples <- rdirichlet(ndraws, expA)
  logWts <- (- expGamma * ((betaSamples %*% omega %*% t(betaSamples)) - 2 * matrix(betaSamples %*% bs, nrow = ndraws, ncol = ndraws)) / 2)[ , 1]
  maxWt <- max(logWts)
  wts <- (exp(logWts - maxWt) / sum(exp(logWts - maxWt))) #/ ddirichlet(betaSamples, expA)

  expBeta <- colMeans(matrix(wts, nrow = ndraws, ncol = ncomp, byrow = TRUE) * betaSamples)
  expLogBeta <- colMeans(matrix(wts, nrow = ndraws, ncol = ncomp, byrow = TRUE) * log(betaSamples))
  expBetaBetaTrans <- t(betaSamples) %*% matrix(wts, ndraws, ndraws, byrow = TRUE) %*% betaSamples

  list (
    expBeta = expBeta / sum(expBeta),
    expLogBeta = expLogBeta,
    expBetaBetaTrans = expBetaBetaTrans,
    wts = wts,
    betas = betaSamples
    )
}

##' Obtain residuals and predictions after H-RVM fit to be used in \code{rfs} plot of \code{lattice}.
##'
##' @title Check residuals and predictions after H-RVM fit
##' @param res object obtained from \link{fitHrvm}.
##' @return list of fitted values and residuals.
##' @author Sanvesh Srivastava (sanvesh@@gmail.com)
##' @export
fitSummary <- function (res) {
  kern  <- res$kernel
  alpha <- res$expAlpha
  preds <- kern %*% alpha
  resid <- res$setUp$y - as.numeric(preds)
  list(fitted.values = preds, residuals = resid)
}

##' Calculate crossvalidation error between H-RVM and RVM results (use with caution; temporary solution!)
##'
##' H-RVM fit on training data are compared against RVM fit from test data (although not great, but a meaningful way of sanity check)
##' @title Compare the H-RVM fit on training data with RVM fit on test data
##' @param hrvmFit object from the \link{fitHrvm} function.
##' @param kernels list of kernels in the test data.
##' @param y responses in the test data.
##' @return list of fitted values and test error.
##' @author Sanvesh Srivastava (sanvesh@@gmail.com)
cvFitErr <- function (hrvmFit, kernels, y) {
  alpha <- hrvmFit$expAlpha
  beta <- hrvmFit$expBeta

  ncomp <- length(kernels)
  nsamp <- length(y)
  npars <- nsamp + 1

  kern <- diag(0.0, nsamp, npars)
  for (k in 1:ncomp) {
    kern <- kern + beta[k] * t(kernels[[k]])
  }

  rvmfit <- rvm(kern, y, kernel = "rbfdot")
  preds <- rvmfit@fitted
  resid <- y - preds
  list(fitted.values = preds, residuals = resid)
}

##' Calculate crossvalidation error between H-RVM and RVM results (use with caution; temporary solution!).
##'
##' H-RVM fit on training data are compared against RVM fit from test data (although not great, but a meaningful way of sanity check).
##' @title Calculate the H-RVM fit on training data
##' @param kernels training data kernel list for \link{fitHrvm}.
##' @param y training response for \link{fitHrvm}.
##' @param nfolds number of folds for crossvalidation.
##' @references \url{http://stackoverflow.com/questions/7402313/generate-sets-for-cross-validation-in-r}
crossvalidateHrvm <- function (kernels, y, nfolds = 10) {
  nsamp <- length(y)
  ncomp <- length(kernels)

  foldIds <- sample(rep(seq_len(nfolds), length = nsamp))

  cvKernList <- vector("list", nfolds)
  cvKernFitList <- vector("list", nfolds)
  cvYList <- vector("list", nfolds)
  cvYFitList <- vector("list", nfolds)
  cvRes <- vector("list", nfolds)

  for (i in seq_len(nfolds)) {
    for (j in seq_along(kernels)) {
      cvKernList[[i]][[j]] <- kernels[[j]][c(TRUE, foldIds == i), foldIds == i]
      cvKernFitList[[i]][[j]] <- kernels[[j]][c(TRUE, foldIds != i), foldIds != i]
    }
    names(cvKernList[[i]]) <- names(kernels)
    names(cvKernFitList[[i]]) <- names(kernels)
    cvYList[[i]] <- y[foldIds == i]
    cvYFitList[[i]] <- y[foldIds != i]

    hrvmRes <- fitHrvm(cvKernFitList[[i]], cvYFitList[[i]], 200, 200)
    cvRes[[i]] <- cvFitErr(hrvmRes, cvKernList[[i]], cvYList[[i]])
  }

  list(
    cvResult = cvRes,
    cvKernList = cvKernList,
    cvYList = cvYList,
    cvKernFitList = cvKernFitList,
    cvYFitList = cvYFitList
    )
}
