# Supplementary material for: Integrating multi-platform genomic data using hierarchical Bayesian relevance vector machines
Source: EURASIP J Bioinform Syst Biol. 2013 Jun 28;2013(1):9. doi: 10.1186/1687-4153-2013-9 (PMC3726335; doi:10.1186/1687-4153-2013-9)
Supplement: Additional file 2 — hrvm-0.1.1.tar.gz. R package for fitting H-RVM available at: http://odin.mdacc.tmc.edu/~vbaladan/Veera_Home_Page/Software_files/hrvm_0.1.1.tar.gz. [file 1687-4153-2013-9-S2.gz › hrvm/R/hrvm-package.R]

##' Implementation of the variational algorithm of Girolami and Rogers (2005) for fitting Hierarchical Relevance Vector Machines For Integrating Multiplatform Genomic Data.
##'
##' \tabular{ll}{
##' Package: \tab hrvm\cr
##' Type: \tab Package\cr
##' Version: \tab 0.1\cr
##' Date: \tab 2012-08-16\cr
##' License: \tab GPL (>= 3)\cr
##' LazyLoad: \tab yes\cr
##' }
##'
##'
##'
##' \code{\link{fitHrvm}} is the workhorse function that fits the
##' H-RVM using the variational algorithm of Girolami and Rogers
##' (2005) as a special case of the Hierarchical Kernel Learning (HKL;
##' see website). Srivastava et al. (2012) use the HKL algorithm of
##' Girolami and Rogers (2005) and extend the relevance vector machine
##' (RVM) of Tipping (2001) as hierarchical relevance vector machine (H-RVM).
##'
##' @name hrvm-package
##' @aliases hrvm
##' @docType package
##' @title Implementation of the variational algorithm of Girolami and Rogers (2005) for fitting Hierarchical Relevance Vector Machines (H-RVM) For Integrating Multiplatform Genomic Data.
##' @author Sanvesh Srivastava \email{sanvesh@@gmail.com}
##' @references \itemize{
##' \item {M. Girolami and S. Rogers (2005). Hierarchic Bayesian Models for Kernel Learning. 22nd International Conference on Machine Learning (ICML 2005) 241--248. \url{http://www.dcs.gla.ac.uk/~srogers/kernel_comb.htm}}
##' \item {M. Tipping (2001). Sparse bayesian learning and the relevance vector machine. The Journal of Machine Learning Research, vol. 1, pp. 211–244, 2001.}
##' \item {S. Srivastava, W. Wang, P. Zinn, R. R. Colen, and V. Baladandayuthapani (2012). Integrating Multi-Platform Genomic Data Using Hierarchical Bayesian Relevance Kernel Machines.}
##' }
##' @keywords package
##' @seealso \code{\link{fitHrvm}}
##' @examples
##' ## Set up the simulation
##' require(MASS)
##' require(kernlab)
##' set.seed(1234)
##'
##' ## True \beta
##' beta0 <- c(0.20, 0.36, 0.44)
##'
##' ## True \gamma
##' gamma0 <- 10.0
##'
##' ## True \phi
##' phi0 <- rep(5.0, 76)
##'
##' ## True \alpha
##' alpha0 <- mvrnorm(n = 1, mu = rep(0.0, 76), Sigma = diag(phi0^{-1}))
##'
##' mu0 <- c(rep(0.5, 1000), rep (-0.5, 200))
##' sig0 <- matrix(0.0, nrow = 1200, ncol = 1200)
##' diag(sig0) <- rep(1.0, 1200)
##' sig0[lower.tri(sig0)] <- runif(1200 * 1199 / 2, -1, 1)
##'
##' ## patient data
##' geneMirnaExp <- mvrnorm(n = 75,
##'                         mu = mu0,
##'                         Sigma = sig0 %*% t(sig0)
##'                         )
##'
##' genes0 <- geneMirnaExp[ , 1:1000]
##' mirna0 <- geneMirnaExp[ , 1001:1200]
##'
##' ## Column centered and standardized gene and mirna expression
##' stdgenes <- t(scale(t(genes0)))
##' stdmirna <- t(scale(t(mirna0)))
##'
##' Krntmp <- matrix(0.0, nrow = 75, ncol = 1000 * 200)
##' for(i in 1:75) {
##'   Krntmp[i, ] <- kronecker(stdgenes[i, ], stdmirna[i, ])
##' }
##'
##' ## Standardized interaction
##' stdKtmp <- t(scale(t(Krntmp)))
##'
##' ## True Kernels in which gene, mirna, and their interaction will be embedded
##' kernGenes <- rbfdot(sigma = 1 )
##' kernMirnas <- rbfdot(sigma = 0.5)
##' kernInts <- rbfdot(sigma = 0.2 )
##'
##' Kgenes <- rbind(rep(1, 75), kernelMatrix(kernGenes, stdgenes))
##' Kmirnas <- rbind(rep(1, 75), kernelMatrix(kernMirnas, stdmirna))
##' Kints <- rbind(rep(1, 75), kernelMatrix(kernInts, stdKtmp))
##'
##' ## True List of kernels
##' kList <- list(
##'            genes = Kgenes,
##'            mirnas = Kmirnas,
##'            ints = Kints
##'            )
##'
##' ## This is K_{\beta}^T calculated from the true kernels list
##' overallKernel <- diag(0.0, 75, 76)
##' for (k in 1:3) {
##'   overallKernel <- overallKernel + beta0[k] * t(kList[[k]])
##' }
##'
##' ## Simulate the tumor volume from these values
##' tvol <- mvrnorm(1,
##'                 mu = overallKernel %*% alpha0,
##'                 Sigma = 1 / gamma0 * diag(1.0, 75)
##'                )
##' ## End simulation set up
##'
##' ## Train three RVMs to obtain the kernel parameter value for each of
##' ## the three kernels.  That is, estimate \sigma_1, sigma_2, sigma_3.
##' genesKernSig2 <- rvm(stdgenes, tvol, kernel = "rbfdot")
##' mirnaKernSig2 <- rvm(stdmirna, tvol, kernel = "rbfdot")
##' intKernSig2 <- rvm(stdKtmp, tvol, kernel = "rbfdot")
##'
##' ## Estimated kernels, K_1, K_2, and K_3, used in the application of H-RVM
##' genesKern0 <- rbfdot(sigma = genesKernSig2@@kernelf@@kpar$sigma)
##' mirnaKern0 <- rbfdot(sigma = mirnaKernSig2@@kernelf@@kpar$sigma)
##' intKern0 <- rbfdot(sigma = intKernSig2@@kernelf@@kpar$sigma)
##'
##' ## The slightly abused version of K_1, K_2, and K_3.
##' genesKern <- rbind(rep(1, 75), kernelMatrix(genesKern0, stdgenes))
##' mirnaKern <- rbind(rep(1, 75), kernelMatrix(mirnaKern0, stdmirna))
##' intKern <- rbind(rep(1, 75), kernelMatrix(intKern0, stdKtmp))
##'
##' ## The list of kernels to be fed to fitHrvm function of hrvm package
##' kernList <- list(
##'               genes = genesKern,
##'               mirnas = mirnaKern,
##'               ints = intKern
##'               )
##'
##' ## The variational algorithm works with much fewer iterations (50)!
##' simRes <- fitHrvm(kernList, tvol, 1000, 50)
##' simRes$expBeta; simRes$expAlpha
##'
##' ## The result of fitting the H-RVM on the simulated data with 1000
##' ## variational iterations.
##' simRes <- fitHrvm(kernList, tvol, 1000, 1000)
##' simRes$expBeta; simRes$expAlpha
##'
##' ## Compare the simulation results of H-RVM with other methods
##' ## i. Comparison with penalized likelihood based method lasso:
##' library(glmnet)
##' genesMirnaLasso <- cv.glmnet(x = cbind(stdgenes, stdmirna), y = scale(tvol),
##'                              family = "gaussian", type.measure = "mse",
##'                              nlambda = 100, nfolds = 10, standardize = FALSE)
##' preds <- predict(genesMirnaLasso, cbind(stdgenes, stdmirna),
##'                  s = "lambda.1se", type = "response")
##'
##' ## ii. Gene RVM
##' geneRvm <- rvm(stdgenes, tvol, kernel = "rbfdot")
##'
##' ## iii. miRNA RVM
##' mirnaRvm <- rvm(stdmirna, tvol, kernel = "rbfdot")
##'
##' ## iv. interaction RVM
##' intRvm <- rvm(stdKtmp, tvol, kernel = "rbfdot")
##'
##' ## fit summary for the five models
##' fitSummary <- data.frame(geneRvm@@fitted,
##'                          mirnaRvm@@fitted,
##'                          intRvm@@fitted,
##'                          simRes$kernel %*% simRes$expAlpha,
##'                          attr(scale(tvol), "scaled:scale") * preds
##'                           +  attr(scale(tvol), "scaled:center")
##'                          )
##' colnames(fitSummary) = c("Gene-RVM", "MiRNA-RVM", "Interaction-RVM", "H-RVM", "LASSO")
##'
##' ## summary of residuals for the five models
##' residSummary <- data.frame(tvol - geneRvm@@fitted,
##'                            tvol - mirnaRvm@@fitted,
##'                            tvol - intRvm@@fitted,
##'                            tvol - simRes$kernel %*% simRes$expAlpha,
##'                            tvol - (attr(scale(tvol), "scaled:scale") * preds +  attr(scale(tvol), "scaled:center"))
##'                           )
##' colnames(residSummary) = c("Gene-RVM", "MiRNA-RVM", "Interaction-RVM", "H-RVM", "LASSO")
##'
##' library(lattice)
##' ## lattice objects that can be used for checking fit for the five models
##' pG <- rfs(list(fitted.values = fitSummary[[1]], residuals = residSummary[[1]]), main = "Gene-RVM")
##' pM <- rfs(list(fitted.values = fitSummary[[2]], residuals = residSummary[[2]]), main = "MiRNA-RVM")
##' pI <- rfs(list(fitted.values = fitSummary[[3]], residuals = residSummary[[3]]), main = "Interaction-RVM")
##' pH <- rfs(list(fitted.values = fitSummary[[4]], residuals = residSummary[[4]]), main = "H-RVM")
##' pL <- rfs(list(fitted.values = fitSummary[[5]], residuals = residSummary[[5]]), main = "LASSO")
##' ## print(pG); print(pM); print(pI); print(pH);print(pL)
NULL
